# Supplementary material for: ﻿Two new species of terrestrial frogs of the Pristimantisgladiator complex (Anura, Strabomantidae) from the Ecuadorian Andes, with insights on their biogeography and skull morphology
Source: Zookeys. 2023 Sep 26;1180:257–93. doi: 10.3897/zookeys.1180.107333 (PMC10838188; doi:10.3897/zookeys.1180.107333)
Supplement: XML Treatment for Pristimantis donnelsoni [file zookeys.1180.107333-treatment1.xml]

<!DOCTYPE tp:taxon-treatment
  PUBLIC "-//TaxonX//DTD Taxonomic Treatment Publishing DTD v0 20100105//EN" "tax-treatment-NSO.dtd">
<tp:taxon-treatment xmlns:tp="http://www.plazi.org/taxpub"><tp:treatment-meta><kwd-group><label>Taxon classification</label><kwd>
                  <named-content content-type="kingdom">Animalia</named-content>
                </kwd><kwd>
                  <named-content content-type="order">Anura</named-content>
                </kwd><kwd>
                  <named-content content-type="family">Strabomantidae</named-content>
                </kwd></kwd-group><mixed-citation publication-type="journal"><person-group><name><surname>Reyes-Puig</surname><given-names>Juan Pablo</given-names></name><name><surname>Urgilés-Merchán</surname><given-names>Miguel</given-names></name><name><surname>Franco-Mena</surname><given-names>Daniela</given-names></name><name><surname>Guayasamin</surname><given-names>Juan M.</given-names></name><name><surname>Batallas</surname><given-names>Diego</given-names></name><name><surname>Reyes-Puig</surname><given-names>Carolina</given-names></name></person-group><article-title>﻿Two new species of terrestrial frogs of the <italic><tp:taxon-name><tp:taxon-name-part taxon-name-part-type="genus" reg="Pristimantis">Pristimantis</tp:taxon-name-part><tp:taxon-name-part taxon-name-part-type="species" reg="gladiator">gladiator</tp:taxon-name-part></tp:taxon-name></italic> complex (<tp:taxon-name><tp:taxon-name-part taxon-name-part-type="order">Anura</tp:taxon-name-part></tp:taxon-name>, <tp:taxon-name><tp:taxon-name-part taxon-name-part-type="family">Strabomantidae</tp:taxon-name-part></tp:taxon-name>) from the Ecuadorian Andes, with insights on their biogeography and skull morphology</article-title><source>Zookeys</source><day>26</day><month>09</month><year>2023</year><volume>1180</volume><fpage>257</fpage><lpage>293</lpage><pub-id pub-id-type="doi">10.3897/zookeys.1180.107333</pub-id></mixed-citation></tp:treatment-meta><tp:nomenclature><label>﻿</label><tp:taxon-name>
                <object-id xmlns:xlink="http://www.w3.org/1999/xlink" content-type="arpha" xlink:type="simple">85F826E5-8E0F-5EDA-BF3A-A1FF49A9BDDE</object-id>
                <tp:taxon-name-part taxon-name-part-type="genus" reg="Pristimantis">Pristimantis</tp:taxon-name-part>
                <tp:taxon-name-part taxon-name-part-type="species" reg="donnelsoni">donnelsoni</tp:taxon-name-part>
                <object-id xmlns:xlink="http://www.w3.org/1999/xlink" content-type="zoobank" xlink:type="simple">https://zoobank.org/B05D8CB1-738F-4B33-A4C8-7AA468510BED</object-id>
              </tp:taxon-name><tp:taxon-authority>Juan Pablo Reyes-Puig, Miguel Urgilés-Merchán, Carolina Reyes-Puig, Daniela Franco-Mena, Diego Batallas &amp; Juan M. Guayasamin</tp:taxon-authority><tp:taxon-status xmlns:xlink="http://www.w3.org/1999/xlink" xlink:type="simple">sp. nov.</tp:taxon-status><xref ref-type="fig" rid="F1">Figs 1</xref><xref ref-type="fig" rid="F2">, 2</xref><xref ref-type="fig" rid="F3">, 3</xref><xref ref-type="fig" rid="F4">, 4</xref><xref ref-type="fig" rid="F5">, 5</xref><xref ref-type="fig" rid="F6">, 6</xref><xref ref-type="fig" rid="F7">, 7</xref><xref ref-type="fig" rid="F8">, 8</xref></tp:nomenclature><tp:treatment-sec sec-type="type material" id="SECID0E2GDI"><title>Type material.</title><p><bold><italic>Holotype</italic>.</bold><abbrev xmlns:xlink="http://www.w3.org/1999/xlink" content-type="institution" xlink:title="Instituto Nacional de Biodiversidad, Quito" id="ABBRID0EGHDI" xlink:type="simple">DHMECN</abbrev> 14701, adult female (Figs <xref ref-type="fig" rid="F2">2</xref>–<xref ref-type="fig" rid="F7">7</xref>), collected by <abbrev xmlns:xlink="http://www.w3.org/1999/xlink" xlink:title="Carolina Reyes-Puig" id="ABBRID0ETHDI" xlink:type="simple">CRP</abbrev>, JPRP, and <abbrev xmlns:xlink="http://www.w3.org/1999/xlink" xlink:title="Daniela Franco Mena" id="ABBRID0EXHDI" xlink:type="simple">DFM</abbrev> from Reserva Chamana, eastern slopes of Tungurahua Volcano, Ulba, Baños, Tungurahua, Ecuador (<named-content xmlns:xlink="http://www.w3.org/1999/xlink" content-type="dwc:verbatimCoordinates" xlink:type="simple"><named-content content-type="geo-json" specific-use="{&#34;type&#34;:&#34;Point&#34;,&#34;coordinates&#34;:[-78.396700,-1.427200]}" id="NCID0E5HDI" xlink:type="simple">1.4272°S, 78.3967°W</named-content></named-content>; 3,028 m alt.) on 13 August 2018.</p><fig id="F2" position="float" orientation="portrait"><object-id xmlns:xlink="http://www.w3.org/1999/xlink" content-type="doi" xlink:type="simple">10.3897/zookeys.1180.107333.figure2</object-id><object-id xmlns:xlink="http://www.w3.org/1999/xlink" content-type="arpha" xlink:type="simple">A1F29F96-CC28-5FEA-8457-DFDD7A7908FE</object-id><label>Figure 2.</label><caption><p><italic><tp:taxon-name><tp:taxon-name-part taxon-name-part-type="genus" reg="Pristimantis">Pristimantis</tp:taxon-name-part><tp:taxon-name-part taxon-name-part-type="species" reg="donnelsoni">donnelsoni</tp:taxon-name-part></tp:taxon-name></italic> sp. nov. in ethanol. Adult female, holotype, <abbrev xmlns:xlink="http://www.w3.org/1999/xlink" content-type="institution" xlink:title="Instituto Nacional de Biodiversidad, Quito" id="ABBRID0EWIDI" xlink:type="simple">DHMECN</abbrev> 14701, in dorsal, ventral and lateral views. Photographs by JPRP.</p></caption><graphic xmlns:xlink="http://www.w3.org/1999/xlink" xlink:href="zookeys-1180-257_article-107333__-g002.jpg" position="float" orientation="portrait" xlink:type="simple" id="oo_912030.jpg"><uri content-type="original_file" xlink:type="simple">https://binary.pensoft.net/fig/912030</uri></graphic></fig><fig id="F3" position="float" orientation="portrait"><object-id xmlns:xlink="http://www.w3.org/1999/xlink" content-type="doi" xlink:type="simple">10.3897/zookeys.1180.107333.figure3</object-id><object-id xmlns:xlink="http://www.w3.org/1999/xlink" content-type="arpha" xlink:type="simple">F72ACC5D-32A6-505C-8E55-0ECC453D07D9</object-id><label>Figure 3.</label><caption><p>Ventral view of left hand and foot of <italic><tp:taxon-name><tp:taxon-name-part taxon-name-part-type="genus" reg="Pristimantis">Pristimantis</tp:taxon-name-part><tp:taxon-name-part taxon-name-part-type="species" reg="donnelsoni">donnelsoni</tp:taxon-name-part></tp:taxon-name></italic> sp. nov. Adult female, holotype, <abbrev xmlns:xlink="http://www.w3.org/1999/xlink" content-type="institution" xlink:title="Instituto Nacional de Biodiversidad, Quito" id="ABBRID0ETJDI" xlink:type="simple">DHMECN</abbrev> 14701. Photographs by JPRP.</p></caption><graphic xmlns:xlink="http://www.w3.org/1999/xlink" xlink:href="zookeys-1180-257_article-107333__-g003.jpg" position="float" orientation="portrait" xlink:type="simple" id="oo_912031.jpg"><uri content-type="original_file" xlink:type="simple">https://binary.pensoft.net/fig/912031</uri></graphic></fig><fig id="F4" position="float" orientation="portrait"><object-id xmlns:xlink="http://www.w3.org/1999/xlink" content-type="doi" xlink:type="simple">10.3897/zookeys.1180.107333.figure4</object-id><object-id xmlns:xlink="http://www.w3.org/1999/xlink" content-type="arpha" xlink:type="simple">315AE844-0450-5103-BE36-DB9FEFD9E085</object-id><label>Figure 4.</label><caption><p>Lateral views of <italic><tp:taxon-name><tp:taxon-name-part taxon-name-part-type="genus" reg="Pristimantis">Pristimantis</tp:taxon-name-part><tp:taxon-name-part taxon-name-part-type="species" reg="donnelsoni">donnelsoni</tp:taxon-name-part></tp:taxon-name></italic> sp. nov. in life. Adult female, holotype <abbrev xmlns:xlink="http://www.w3.org/1999/xlink" content-type="institution" xlink:title="Instituto Nacional de Biodiversidad, Quito" id="ABBRID0EQKDI" xlink:type="simple">DHMECN</abbrev> 14701. LRC: 15.42 mm. Photographs by Frank Pichardo.</p></caption><graphic xmlns:xlink="http://www.w3.org/1999/xlink" xlink:href="zookeys-1180-257_article-107333__-g004.jpg" position="float" orientation="portrait" xlink:type="simple" id="oo_912032.jpg"><uri content-type="original_file" xlink:type="simple">https://binary.pensoft.net/fig/912032</uri></graphic></fig><fig id="F5" position="float" orientation="portrait"><object-id xmlns:xlink="http://www.w3.org/1999/xlink" content-type="doi" xlink:type="simple">10.3897/zookeys.1180.107333.figure5</object-id><object-id xmlns:xlink="http://www.w3.org/1999/xlink" content-type="arpha" xlink:type="simple">50F085D1-2598-5196-8A7D-614D105E9CFB</object-id><label>Figure 5.</label><caption><p>Dorsolateral and ventral views in life of <italic><tp:taxon-name><tp:taxon-name-part taxon-name-part-type="genus" reg="Pristimantis">Pristimantis</tp:taxon-name-part><tp:taxon-name-part taxon-name-part-type="species" reg="gladiator">gladiator</tp:taxon-name-part></tp:taxon-name></italic> species complex and related species <bold>A</bold><italic><tp:taxon-name><tp:taxon-name-part taxon-name-part-type="genus" reg="Pristimantis">Pristimantis</tp:taxon-name-part><tp:taxon-name-part taxon-name-part-type="species" reg="donnelsoni">donnelsoni</tp:taxon-name-part></tp:taxon-name></italic> sp. nov. female, <abbrev xmlns:xlink="http://www.w3.org/1999/xlink" content-type="institution" xlink:title="Instituto Nacional de Biodiversidad, Quito" id="ABBRID0E1LDI" xlink:type="simple">DHMECN</abbrev> 14701, holotype, LRC: 15.42 mm <bold>B</bold><italic><tp:taxon-name><tp:taxon-name-part taxon-name-part-type="genus" reg="Pristimantis">Pristimantis</tp:taxon-name-part><tp:taxon-name-part taxon-name-part-type="species" reg="donnelsoni">donnelsoni</tp:taxon-name-part></tp:taxon-name></italic> sp. nov. male, <abbrev xmlns:xlink="http://www.w3.org/1999/xlink" content-type="institution" xlink:title="Instituto Nacional de Biodiversidad, Quito" id="ABBRID0EMMDI" xlink:type="simple">DHMECN</abbrev> 18854, LRC: 13.66 mm from Cerro Candelaria <bold>C</bold><italic><tp:taxon-name><tp:taxon-name-part taxon-name-part-type="genus" reg="Pristimantis">Pristimantis</tp:taxon-name-part><tp:taxon-name-part taxon-name-part-type="species" reg="kayi">kayi</tp:taxon-name-part></tp:taxon-name></italic> sp. nov. female, <named-content xmlns:xlink="http://www.w3.org/1999/xlink" content-type="dwc:institutional_code" xlink:title="Museo de Zoología from Universidad San Francisco de Quito" xlink:href="http://grbio.org/institution/universidad-san-francisco-de-quito" xlink:type="simple">ZSFQ</named-content> 0775, holotype, LRC: 19.7 mm <bold>D</bold><italic><tp:taxon-name><tp:taxon-name-part taxon-name-part-type="genus" reg="Pristimantis">Pristimantis</tp:taxon-name-part><tp:taxon-name-part taxon-name-part-type="species" reg="kayi">kayi</tp:taxon-name-part></tp:taxon-name></italic> sp. nov. male, <abbrev xmlns:xlink="http://www.w3.org/1999/xlink" content-type="institution" xlink:title="Instituto Nacional de Biodiversidad, Quito" id="ABBRID0EQNDI" xlink:type="simple">DHMECN</abbrev> 14450 LRC: 13.58 mm, from Reserva Machay <bold>E</bold><italic><tp:taxon-name><tp:taxon-name-part taxon-name-part-type="genus" reg="Pristimantis">Pristimantis</tp:taxon-name-part><tp:taxon-name-part taxon-name-part-type="species" reg="gladiator">gladiator</tp:taxon-name-part></tp:taxon-name></italic> sensu stricto female, <abbrev xmlns:xlink="http://www.w3.org/1999/xlink" content-type="institution" xlink:title="Instituto Nacional de Biodiversidad, Quito" id="ABBRID0ECODI" xlink:type="simple">DHMECN</abbrev> 12463, LRC: 20.38 mm <bold>F</bold><italic><tp:taxon-name><tp:taxon-name-part taxon-name-part-type="genus" reg="Pristimantis">Pristimantis</tp:taxon-name-part><tp:taxon-name-part taxon-name-part-type="species" reg="gladiator">gladiator</tp:taxon-name-part></tp:taxon-name></italic> sensu stricto, male <abbrev xmlns:xlink="http://www.w3.org/1999/xlink" content-type="institution" xlink:title="Instituto Nacional de Biodiversidad, Quito" id="ABBRID0EUODI" xlink:type="simple">DHMECN</abbrev> 12474, LRC: 16.87 mm; from Río Quijos drainage <bold>G</bold><italic><tp:taxon-name><tp:taxon-name-part taxon-name-part-type="genus" reg="Pristimantis">Pristimantis</tp:taxon-name-part><tp:taxon-name-part taxon-name-part-type="species" reg="festae">festae</tp:taxon-name-part></tp:taxon-name></italic> female, <abbrev xmlns:xlink="http://www.w3.org/1999/xlink" content-type="institution" xlink:title="Instituto Nacional de Biodiversidad, Quito" id="ABBRID0EGPDI" xlink:type="simple">DHMECN</abbrev> 16280, LRC: 20.19 mm <bold>H</bold><italic><tp:taxon-name><tp:taxon-name-part taxon-name-part-type="genus" reg="Pristimantis">Pristimantis</tp:taxon-name-part><tp:taxon-name-part taxon-name-part-type="species" reg="festae">festae</tp:taxon-name-part></tp:taxon-name></italic>, male (left), <abbrev xmlns:xlink="http://www.w3.org/1999/xlink" content-type="institution" xlink:title="Instituto Nacional de Biodiversidad, Quito" id="ABBRID0EYPDI" xlink:type="simple">DHMECN</abbrev> 16837, LRC: 16.50 mm; female (right), <abbrev xmlns:xlink="http://www.w3.org/1999/xlink" content-type="institution" xlink:title="Instituto Nacional de Biodiversidad, Quito" id="ABBRID0E4PDI" xlink:type="simple">DHMECN</abbrev> 16836, LRC: 19.80 mm; Photographers: JPRP (<bold>A, B</bold>), MYM (<bold>D, E, F, H</bold>); Patricia Bejarano (<bold>G</bold>); José Vieira (<bold>C</bold>).</p></caption><graphic xmlns:xlink="http://www.w3.org/1999/xlink" xlink:href="zookeys-1180-257_article-107333__-g005.jpg" position="float" orientation="portrait" xlink:type="simple" id="oo_912033.jpg"><uri content-type="original_file" xlink:type="simple">https://binary.pensoft.net/fig/912033</uri></graphic></fig><fig id="F6" position="float" orientation="portrait"><object-id xmlns:xlink="http://www.w3.org/1999/xlink" content-type="doi" xlink:type="simple">10.3897/zookeys.1180.107333.figure6</object-id><object-id xmlns:xlink="http://www.w3.org/1999/xlink" content-type="arpha" xlink:type="simple">C88BABA8-1464-5D07-96CB-34403B937E3D</object-id><label>Figure 6.</label><caption><p><italic><tp:taxon-name><tp:taxon-name-part taxon-name-part-type="genus" reg="Pristimantis">Pristimantis</tp:taxon-name-part><tp:taxon-name-part taxon-name-part-type="species" reg="donnelsoni">donnelsoni</tp:taxon-name-part></tp:taxon-name></italic> sp. nov. dorsal and ventral views of the preserved types series <bold>A</bold><abbrev xmlns:xlink="http://www.w3.org/1999/xlink" content-type="institution" xlink:title="Instituto Nacional de Biodiversidad, Quito" id="ABBRID0EERDI" xlink:type="simple">DHMECN</abbrev> 4779, female <bold>B</bold><abbrev xmlns:xlink="http://www.w3.org/1999/xlink" content-type="institution" xlink:title="Instituto Nacional de Biodiversidad, Quito" id="ABBRID0ELRDI" xlink:type="simple">DHMECN</abbrev> 4782, female <bold>C</bold> female, <named-content xmlns:xlink="http://www.w3.org/1999/xlink" content-type="dwc:institutional_code" xlink:title="Museo de Zoología from Universidad San Francisco de Quito" xlink:href="http://grbio.org/institution/universidad-san-francisco-de-quito" xlink:type="simple">ZSFQ</named-content> 1097 <bold>D</bold> holotype, 14701, female <bold>E</bold><abbrev xmlns:xlink="http://www.w3.org/1999/xlink" content-type="institution" xlink:title="Instituto Nacional de Biodiversidad, Quito" id="ABBRID0E2RDI" xlink:type="simple">DHMECN</abbrev> 4781, male <bold>F</bold><abbrev xmlns:xlink="http://www.w3.org/1999/xlink" content-type="institution" xlink:title="Instituto Nacional de Biodiversidad, Quito" id="ABBRID0ECSDI" xlink:type="simple">DHMECN</abbrev> 16613, male <bold>G</bold><abbrev xmlns:xlink="http://www.w3.org/1999/xlink" content-type="institution" xlink:title="Instituto Nacional de Biodiversidad, Quito" id="ABBRID0EJSDI" xlink:type="simple">DHMECN</abbrev> 16610, male <bold>H</bold><named-content xmlns:xlink="http://www.w3.org/1999/xlink" content-type="dwc:institutional_code" xlink:title="Museo de Zoología from Universidad San Francisco de Quito" xlink:href="http://grbio.org/institution/universidad-san-francisco-de-quito" xlink:type="simple">ZSFQ</named-content> 1098, male <bold>I</bold><abbrev xmlns:xlink="http://www.w3.org/1999/xlink" content-type="institution" xlink:title="Instituto Nacional de Biodiversidad, Quito" id="ABBRID0EXSDI" xlink:type="simple">DHMECN</abbrev> 4778, male. Photographs by JPRP and David Brito Zapata.</p></caption><graphic xmlns:xlink="http://www.w3.org/1999/xlink" xlink:href="zookeys-1180-257_article-107333__-g006.jpg" position="float" orientation="portrait" xlink:type="simple" id="oo_912034.jpg"><uri content-type="original_file" xlink:type="simple">https://binary.pensoft.net/fig/912034</uri></graphic></fig><fig id="F7" position="float" orientation="portrait"><object-id xmlns:xlink="http://www.w3.org/1999/xlink" content-type="doi" xlink:type="simple">10.3897/zookeys.1180.107333.figure7</object-id><object-id xmlns:xlink="http://www.w3.org/1999/xlink" content-type="arpha" xlink:type="simple">796E2894-2C47-5D14-8836-0F7843838547</object-id><label>Figure 7.</label><caption><p>Life dorsal and ventral views of <italic><tp:taxon-name><tp:taxon-name-part taxon-name-part-type="genus" reg="Pristimantis">Pristimantis</tp:taxon-name-part><tp:taxon-name-part taxon-name-part-type="species" reg="donnelsoni">donnelsoni</tp:taxon-name-part></tp:taxon-name></italic> sp. nov., in situ <bold>A, B</bold> holotype male <abbrev xmlns:xlink="http://www.w3.org/1999/xlink" content-type="institution" xlink:title="Instituto Nacional de Biodiversidad, Quito" id="ABBRID0EWTDI" xlink:type="simple">DHMECN</abbrev> 14701, LRC: 15.42 mm, from Chamana Reserve <bold>C, D</bold> paratype female <abbrev xmlns:xlink="http://www.w3.org/1999/xlink" content-type="institution" xlink:title="Instituto Nacional de Biodiversidad, Quito" id="ABBRID0E4TDI" xlink:type="simple">DHMECN</abbrev> 13321, LRC: 15.47 mm, from Cerro Candelaria <bold>E, F</bold> paratype female <abbrev xmlns:xlink="http://www.w3.org/1999/xlink" content-type="institution" xlink:title="Instituto Nacional de Biodiversidad, Quito" id="ABBRID0EEUDI" xlink:type="simple">DHMECN</abbrev> 16175, LRC:13.71 mm, from Cerro Candelaria <bold>G, H</bold> paratype female <abbrev xmlns:xlink="http://www.w3.org/1999/xlink" content-type="institution" xlink:title="Instituto Nacional de Biodiversidad, Quito" id="ABBRID0ELUDI" xlink:type="simple">DHMECN</abbrev> 18159, LRC:18.72 mm, from Hacienda Guamag <bold>I, J</bold> adult male <abbrev xmlns:xlink="http://www.w3.org/1999/xlink" content-type="institution" xlink:title="Instituto Nacional de Biodiversidad, Quito" id="ABBRID0ESUDI" xlink:type="simple">DHMECN</abbrev> 18185, LRC:14.26 mm, from Finca Palmonte. Photographs by JPRP.</p></caption><graphic xmlns:xlink="http://www.w3.org/1999/xlink" xlink:href="zookeys-1180-257_article-107333__-g007.jpg" position="float" orientation="portrait" xlink:type="simple" id="oo_912035.jpg"><uri content-type="original_file" xlink:type="simple">https://binary.pensoft.net/fig/912035</uri></graphic></fig><p><bold><italic>Paratypes</italic>.</bold> (22, 13 ♂ / 9 ♀, Fig. <xref ref-type="fig" rid="F6">6</xref>): <named-content xmlns:xlink="http://www.w3.org/1999/xlink" content-type="dwc:institutional_code" xlink:title="Museo de Zoología from Universidad San Francisco de Quito" xlink:href="http://grbio.org/institution/universidad-san-francisco-de-quito" xlink:type="simple">ZSFQ</named-content> 1087, adult female collected by <abbrev xmlns:xlink="http://www.w3.org/1999/xlink" xlink:title="Carolina Reyes-Puig" id="ABBRID0EMVDI" xlink:type="simple">CRP</abbrev>, JPRP and <abbrev xmlns:xlink="http://www.w3.org/1999/xlink" xlink:title="Daniela Franco Mena" id="ABBRID0EQVDI" xlink:type="simple">DFM</abbrev> from Reserva Chamana, Ulba, Baños, Tungurahua, Ecuador (<named-content xmlns:xlink="http://www.w3.org/1999/xlink" content-type="dwc:verbatimCoordinates" xlink:type="simple"><named-content content-type="geo-json" specific-use="{&#34;type&#34;:&#34;Point&#34;,&#34;coordinates&#34;:[-78.386600,-1.421000]}" id="NCID0EXVDI" xlink:type="simple">1.421°S, 78.3866°W</named-content></named-content>; 2909 m alt.) on 11 August 2018. <named-content xmlns:xlink="http://www.w3.org/1999/xlink" content-type="dwc:institutional_code" xlink:title="Museo de Zoología from Universidad San Francisco de Quito" xlink:href="http://grbio.org/institution/universidad-san-francisco-de-quito" xlink:type="simple">ZSFQ</named-content> 1090 and 1096, adult females collected by <abbrev xmlns:xlink="http://www.w3.org/1999/xlink" xlink:title="Carolina Reyes-Puig" id="ABBRID0EBWDI" xlink:type="simple">CRP</abbrev>, JPRP, and <abbrev xmlns:xlink="http://www.w3.org/1999/xlink" xlink:title="Daniela Franco Mena" id="ABBRID0EFWDI" xlink:type="simple">DFM</abbrev> from Reserva Chamana, Ulba, Baños, Tungurahua, Ecuador (<named-content xmlns:xlink="http://www.w3.org/1999/xlink" content-type="dwc:verbatimCoordinates" xlink:type="simple"><named-content content-type="geo-json" specific-use="{&#34;type&#34;:&#34;Point&#34;,&#34;coordinates&#34;:[-78.385400,-1.425600]}" id="NCID0EMWDI" xlink:type="simple">1.4256°S, 78.3854°W</named-content></named-content>; 2977 m alt.) on 12 August 2018. <named-content xmlns:xlink="http://www.w3.org/1999/xlink" content-type="dwc:institutional_code" xlink:title="Museo de Zoología from Universidad San Francisco de Quito" xlink:href="http://grbio.org/institution/universidad-san-francisco-de-quito" xlink:type="simple">ZSFQ</named-content> 1100, adult male collected by <abbrev xmlns:xlink="http://www.w3.org/1999/xlink" xlink:title="Carolina Reyes-Puig" id="ABBRID0EWWDI" xlink:type="simple">CRP</abbrev>, JPRP, and <abbrev xmlns:xlink="http://www.w3.org/1999/xlink" xlink:title="Daniela Franco Mena" id="ABBRID0E1WDI" xlink:type="simple">DFM</abbrev> from Reserva Chamana, Ulba, Baños, Tungurahua, Ecuador (<named-content xmlns:xlink="http://www.w3.org/1999/xlink" content-type="dwc:verbatimCoordinates" xlink:type="simple"><named-content content-type="geo-json" specific-use="{&#34;type&#34;:&#34;Point&#34;,&#34;coordinates&#34;:[-78.385300,-1.427300]}" id="NCID0EBXDI" xlink:type="simple">1.4273°S, 78.3853°W</named-content></named-content>; 3000 m alt.) on 12 August 2018. <named-content xmlns:xlink="http://www.w3.org/1999/xlink" content-type="dwc:institutional_code" xlink:title="Museo de Zoología from Universidad San Francisco de Quito" xlink:href="http://grbio.org/institution/universidad-san-francisco-de-quito" xlink:type="simple">ZSFQ</named-content> 1103 and 1105, adult males collected with the same data as <named-content xmlns:xlink="http://www.w3.org/1999/xlink" content-type="dwc:institutional_code" xlink:title="Museo de Zoología from Universidad San Francisco de Quito" xlink:href="http://grbio.org/institution/universidad-san-francisco-de-quito" xlink:type="simple">ZSFQ</named-content> 1090. <abbrev xmlns:xlink="http://www.w3.org/1999/xlink" content-type="institution" xlink:title="Instituto Nacional de Biodiversidad, Quito" id="ABBRID0EQXDI" xlink:type="simple">DHMECN</abbrev> 16606, adult male collected by JPRP from Reserva Chamana, Ulba, Baños de Agua Santa, Tungurahua, Ecuador (<named-content xmlns:xlink="http://www.w3.org/1999/xlink" content-type="dwc:verbatimCoordinates" xlink:type="simple"><named-content content-type="geo-json" specific-use="{&#34;type&#34;:&#34;Point&#34;,&#34;coordinates&#34;:[-78.394200,-1.434300]}" id="NCID0EYXDI" xlink:type="simple">1.4343°S, 78.3942°W</named-content></named-content>; 3125 m alt.) on 14 August 2018. <abbrev xmlns:xlink="http://www.w3.org/1999/xlink" content-type="institution" xlink:title="Instituto Nacional de Biodiversidad, Quito" id="ABBRID0E4XDI" xlink:type="simple">DHMECN</abbrev> 16608, 16610 and 16613, adult males with the same data as <abbrev xmlns:xlink="http://www.w3.org/1999/xlink" content-type="institution" xlink:title="Instituto Nacional de Biodiversidad, Quito" id="ABBRID0ECYDI" xlink:type="simple">DHMECN</abbrev> 16606. <abbrev xmlns:xlink="http://www.w3.org/1999/xlink" content-type="institution" xlink:title="Instituto Nacional de Biodiversidad, Quito" id="ABBRID0EHYDI" xlink:type="simple">DHMECN</abbrev> 4772, 4777 and 4782 adult females collected by JPRP from Nahuazo-Runtún, Baños, Baños de Agua Santa, Tungurahua, Ecuador (<named-content xmlns:xlink="http://www.w3.org/1999/xlink" content-type="dwc:verbatimCoordinates" xlink:type="simple"><named-content content-type="geo-json" specific-use="{&#34;type&#34;:&#34;Point&#34;,&#34;coordinates&#34;:[-78.425700,-1.425800]}" id="NCID0EPYDI" xlink:type="simple">1.4258°S, 78.4257°W</named-content></named-content>; 3100 m alt.) on 28 March 2008 <abbrev xmlns:xlink="http://www.w3.org/1999/xlink" content-type="institution" xlink:title="Instituto Nacional de Biodiversidad, Quito" id="ABBRID0EUYDI" xlink:type="simple">DHMECN</abbrev> 4778, adult male and <abbrev xmlns:xlink="http://www.w3.org/1999/xlink" content-type="institution" xlink:title="Instituto Nacional de Biodiversidad, Quito" id="ABBRID0EZYDI" xlink:type="simple">DHMECN</abbrev> 4779, adult female, collected by JPRP and Nelson Palacios from San Antonio, Baños, Baños de Agua Santa, Tungurahua, Ecuador (<named-content xmlns:xlink="http://www.w3.org/1999/xlink" content-type="dwc:verbatimCoordinates" xlink:type="simple"><named-content content-type="geo-json" specific-use="{&#34;type&#34;:&#34;Point&#34;,&#34;coordinates&#34;:[-78.301600,-1.457200]}" id="NCID0EBZDI" xlink:type="simple">1.4572°S, 78.3016°W</named-content></named-content>; 2850 m alt.) on 30 April 2007. <abbrev xmlns:xlink="http://www.w3.org/1999/xlink" content-type="institution" xlink:title="Instituto Nacional de Biodiversidad, Quito" id="ABBRID0EGZDI" xlink:type="simple">DHMECN</abbrev> 4769, adult male collected by JPRP and Salomón Ramírez from Pondoa, Baños, Baños de Agua Santa, Tungurahua, Ecuador (<named-content xmlns:xlink="http://www.w3.org/1999/xlink" content-type="dwc:verbatimCoordinates" xlink:type="simple"><named-content content-type="geo-json" specific-use="{&#34;type&#34;:&#34;Point&#34;,&#34;coordinates&#34;:[-78.442600,-1.437000]}" id="NCID0EOZDI" xlink:type="simple">1.4370°S, 78.4426°W</named-content></named-content>; 3000 m alt.) on 31 March 2007. <abbrev xmlns:xlink="http://www.w3.org/1999/xlink" content-type="institution" xlink:title="Instituto Nacional de Biodiversidad, Quito" id="ABBRID0ETZDI" xlink:type="simple">DHMECN</abbrev> 4774 and <abbrev xmlns:xlink="http://www.w3.org/1999/xlink" content-type="institution" xlink:title="Instituto Nacional de Biodiversidad, Quito" id="ABBRID0EYZDI" xlink:type="simple">DHMECN</abbrev> 4781 adult males collected by JPRP from Pondoa, Baños, Baños de Agua Santa, Tungurahua, Ecuador (<named-content xmlns:xlink="http://www.w3.org/1999/xlink" content-type="dwc:verbatimCoordinates" xlink:type="simple"><named-content content-type="geo-json" specific-use="{&#34;type&#34;:&#34;Point&#34;,&#34;coordinates&#34;:[-78.442600,-1.437000]}" id="NCID0EA1DI" xlink:type="simple">1.4370°S, -78.4426°W</named-content></named-content>; 3240 m alt.) on 21 March 2007. <abbrev xmlns:xlink="http://www.w3.org/1999/xlink" content-type="institution" xlink:title="Instituto Nacional de Biodiversidad, Quito" id="ABBRID0EF1DI" xlink:type="simple">DHMECN</abbrev> 4807, adult male collected by JPRP, Salomón Ramírez, and Stalin Cáceres, and Luis Recalde from Bosque Protector Cerro Candelaria, Río Verde, Baños de Agua Santa, Tungurahua, Ecuador (<named-content xmlns:xlink="http://www.w3.org/1999/xlink" content-type="dwc:verbatimCoordinates" xlink:type="simple"><named-content content-type="geo-json" specific-use="{&#34;type&#34;:&#34;Point&#34;,&#34;coordinates&#34;:[-78.301600,-1.457200]}" id="NCID0EN1DI" xlink:type="simple">1.4572° S, 78.3016°W</named-content></named-content>; 2850 m alt.) on 11 May 2008. <abbrev xmlns:xlink="http://www.w3.org/1999/xlink" content-type="institution" xlink:title="Instituto Nacional de Biodiversidad, Quito" id="ABBRID0ES1DI" xlink:type="simple">DHMECN</abbrev> 18159 and 18160, adult females collected by JPRP, Patricio Vinueza, Paulete Benavidez, and Nantar Kuja in Bosque Protector Guamag, Ulba, Baños de Agua Santa, Tungurahua, Ecuador (<named-content xmlns:xlink="http://www.w3.org/1999/xlink" content-type="dwc:verbatimCoordinates" xlink:type="simple"><named-content content-type="geo-json" specific-use="{&#34;type&#34;:&#34;Point&#34;,&#34;coordinates&#34;:[-78.364800,-1.419400]}" id="NCID0E11DI" xlink:type="simple">1.4194°S, 78.3648°W</named-content></named-content>; 2800 m alt.) on 28 May 2022. <abbrev xmlns:xlink="http://www.w3.org/1999/xlink" content-type="institution" xlink:title="Instituto Nacional de Biodiversidad, Quito" id="ABBRID0E61DI" xlink:type="simple">DHMECN</abbrev> 18185, adult male collected by JPRP, Patricio Vinueza and Eduardo Peña in Finca Palmonte, Río Negro, Baños de Agua Santa, Tungurahua, Ecuador (<named-content xmlns:xlink="http://www.w3.org/1999/xlink" content-type="dwc:verbatimCoordinates" xlink:type="simple"><named-content content-type="geo-json" specific-use="{&#34;type&#34;:&#34;Point&#34;,&#34;coordinates&#34;:[-78.262900,-1.434900]}" id="NCID0EH2DI" xlink:type="simple">1.4349°S, 78.2629°W</named-content></named-content>; 2485 m alt.) on 14 May 2022.</p></tp:treatment-sec><tp:treatment-sec sec-type="Generic placement" id="SECID0EM2DI"><title>Generic placement.</title><p>As defined by <xref ref-type="bibr" rid="B19">Lynch and Duellman (1997)</xref>, <xref ref-type="bibr" rid="B8">Hedges et al. (2008)</xref> and <xref ref-type="bibr" rid="B6">Franco-Mena et al. (2023)</xref>, the <italic><tp:taxon-name><tp:taxon-name-part taxon-name-part-type="genus" reg="Pristimantis">Pristimantis</tp:taxon-name-part><tp:taxon-name-part taxon-name-part-type="species" reg="myersi">myersi</tp:taxon-name-part></tp:taxon-name></italic> group (subgenus <tp:taxon-name><tp:taxon-name-part taxon-name-part-type="genus" reg="Pristimantis"/><tp:taxon-name-part taxon-name-part-type="subgenus" reg="Trachyphrynus">Trachyphrynus</tp:taxon-name-part></tp:taxon-name>) contains species with the following combination of traits: (1) small body size (<abbrev xmlns:xlink="http://www.w3.org/1999/xlink" xlink:title="snout–vent length" id="ABBRID0ES3DI" xlink:type="simple">SVL</abbrev> in females &lt; 34.6 mm; in males &lt; 20.5 mm); (2) short snout; (3) robust body; (4) Toe V longer than Toe III, Finger I shorter than II; (5) digital discs narrow or slightly expanded (expanded in <italic><tp:taxon-name><tp:taxon-name-part taxon-name-part-type="genus" reg="Pristimantis">P.</tp:taxon-name-part><tp:taxon-name-part taxon-name-part-type="species" reg="floridus">floridus</tp:taxon-name-part></tp:taxon-name></italic>); and (6) cranial crests absent. In addition, all species in the group are found on low vegetation or at ground level or even underground. The morphology of the new species agrees with all the aforementioned diagnostic traits; therefore, we place it in the genus <italic><tp:taxon-name><tp:taxon-name-part taxon-name-part-type="genus" reg="Pristimantis">Pristimantis</tp:taxon-name-part></tp:taxon-name></italic>, subgenus <tp:taxon-name><tp:taxon-name-part taxon-name-part-type="genus" reg="Pristimantis"/><tp:taxon-name-part taxon-name-part-type="subgenus" reg="Trachyphrynus">Trachyphrynus</tp:taxon-name-part></tp:taxon-name>.</p></tp:treatment-sec><tp:treatment-sec sec-type="diagnosis" id="SECID0ER4DI"><title>Diagnosis.</title><p>(1) Skin of dorsum shagreen, occipital fold evident, dorsolateral folds low in banded individuals or weakly defined in uniform or irregular dorsal colour patterns, skin on venter coarsely areolate (Fig. <xref ref-type="fig" rid="F2">2</xref>); (2) tympanic annulus and tympanic membrane present, tympanum prominent, sexually dimorphic, tympanum in males 7% <abbrev xmlns:xlink="http://www.w3.org/1999/xlink" xlink:title="snout–vent length" id="ABBRID0E24DI" xlink:type="simple">SVL</abbrev>, tympanum in females 6% <abbrev xmlns:xlink="http://www.w3.org/1999/xlink" xlink:title="snout–vent length" id="ABBRID0E64DI" xlink:type="simple">SVL</abbrev>; (3) snout subacuminate in dorsal view (tip of snout pointed), rounded in lateral view (Fig. <xref ref-type="fig" rid="F2">2</xref>); (4) upper eyelid with several small rounded to subconical tubercles; upper eyelid in males 56% <abbrev xmlns:xlink="http://www.w3.org/1999/xlink" xlink:title="interorbital distance" id="ABBRID0EH5DI" xlink:type="simple">IOD</abbrev> (in females 59%) <abbrev xmlns:xlink="http://www.w3.org/1999/xlink" xlink:title="interorbital distance" id="ABBRID0EL5DI" xlink:type="simple">IOD</abbrev> ; cranial crests absent; (5) odontophore processes of the vomer partially concealed, oblique in outline, each processes bearing several small, poorly defined teeth; (6) sphenethmoides with acuminated anterior border dorsally, ventrally present an anteriorly rounded acuminated projected border, posterior border horizontal articulated with frontoparietals; posterior border of frontoparietal present enlarged quadrangular process posteriorly in dorsal view; zygomatic ramus of squamosal short and rounded in dorsal view; procesus cultriform of the parasphenoides reaching posterior level of the vomers, acuminated anterior border (Fig. <xref ref-type="fig" rid="F8">8</xref>); (7) males with vocal slits and subgular vocal sac; lacking nuptial pads; (8) finger I shorter than II, discs on fingers II–IV rounded (Fig. <xref ref-type="fig" rid="F3">3</xref>); (9) fingers with slightly visible lateral fringes; (10) ulnar tubercles small, low; (11) heel with small tubercles; outer edge of tarsus with small tubercles, more accentuated in males; (12) inner metatarsal tubercle oval elongated, about twice the size of outer metatarsal tubercle that is rounded; (13) toes lacking lateral fringes, webbing absent; Toe V slightly longer than III, discs slightly expanded (Fig. <xref ref-type="fig" rid="F3">3</xref>); (14) dorsum brown in several shades, with dark extreme yellow or green tones, females generally darker than males that have usually a banded pattern; banded limbs; venter light brown with dark brown flecks; hidden surfaces of the groin, thighs and armpits pinkish to reddish (in life), chest and throat present light brown tones (Figs <xref ref-type="fig" rid="F4">4</xref>–<xref ref-type="fig" rid="F7">7</xref>); (15) <abbrev xmlns:xlink="http://www.w3.org/1999/xlink" xlink:title="snout–vent length" id="ABBRID0ED6DI" xlink:type="simple">SVL</abbrev> in males, 14.9–16.4 mm (mean = 13.8, SD = 3.9, n = 32), in females, 13.5–19.7 mm (mean = 17.1, SD = 4.41, n = 18); (16) advertisement call with two notes, duration note of 236–293 ms, with intervals of 522–620 ms; call is comprised by tonal sounds of constant frequency, with a slight upward modulation at end of call; (17) dominant frequency at 2.93 kHz, with two partial harmonics, first one with a range of 5.86–5.94 kHz and the second one with a range of 8.79–8.96 kHz; (18) call duration ranging from 1052–1136 ms.</p></tp:treatment-sec><tp:treatment-sec sec-type="comparisons" id="SECID0EH6DI"><title>Comparison with other species</title><p><bold>(Figs <xref ref-type="fig" rid="F5">5</xref>, <xref ref-type="fig" rid="F8">8</xref>, <xref ref-type="fig" rid="F9">9</xref>).</bold><italic><tp:taxon-name><tp:taxon-name-part taxon-name-part-type="genus" reg="Pristimantis">Pristimantis</tp:taxon-name-part><tp:taxon-name-part taxon-name-part-type="species" reg="donnelsoni">donnelsoni</tp:taxon-name-part></tp:taxon-name></italic> sp. nov. is smaller than its closer congeners, externally is most similar to <italic><tp:taxon-name><tp:taxon-name-part taxon-name-part-type="genus" reg="Pristimantis">P.</tp:taxon-name-part><tp:taxon-name-part taxon-name-part-type="species" reg="gladiator">gladiator</tp:taxon-name-part></tp:taxon-name></italic> (Lynch, 1976) and <italic><tp:taxon-name><tp:taxon-name-part taxon-name-part-type="genus" reg="Pristimantis">P.</tp:taxon-name-part><tp:taxon-name-part taxon-name-part-type="species" reg="festae">festae</tp:taxon-name-part></tp:taxon-name></italic> (Peracca, 1904), (Kruskal-Wallis Chi<sup>2</sup> = 25.39, p = &lt; 0.001, Table <xref ref-type="table" rid="T2">2</xref>, Fig. <xref ref-type="fig" rid="F9">9</xref>), males in <italic><tp:taxon-name><tp:taxon-name-part taxon-name-part-type="genus" reg="Pristimantis">P.</tp:taxon-name-part><tp:taxon-name-part taxon-name-part-type="species" reg="gladiator">gladiator</tp:taxon-name-part></tp:taxon-name></italic> 15.8 mm vs. <italic><tp:taxon-name><tp:taxon-name-part taxon-name-part-type="genus" reg="Pristimantis">P.</tp:taxon-name-part><tp:taxon-name-part taxon-name-part-type="species" reg="donnelsoni">donnelsoni</tp:taxon-name-part></tp:taxon-name></italic> sp. nov. 13.8 mm; females in <italic><tp:taxon-name><tp:taxon-name-part taxon-name-part-type="genus" reg="Pristimantis">P.</tp:taxon-name-part><tp:taxon-name-part taxon-name-part-type="species" reg="gladiator">gladiator</tp:taxon-name-part></tp:taxon-name></italic> 20.2 vs. <italic><tp:taxon-name><tp:taxon-name-part taxon-name-part-type="genus" reg="Pristimantis">P.</tp:taxon-name-part><tp:taxon-name-part taxon-name-part-type="species" reg="donnelsoni">donnelsoni</tp:taxon-name-part></tp:taxon-name></italic> sp. nov. 17.1 mm; males in <italic><tp:taxon-name><tp:taxon-name-part taxon-name-part-type="genus" reg="Pristimantis">P.</tp:taxon-name-part><tp:taxon-name-part taxon-name-part-type="species" reg="festae">festae</tp:taxon-name-part></tp:taxon-name></italic> 16.4 mm vs. <italic><tp:taxon-name><tp:taxon-name-part taxon-name-part-type="genus" reg="Pristimantis">P.</tp:taxon-name-part><tp:taxon-name-part taxon-name-part-type="species" reg="donnelsoni">donnelsoni</tp:taxon-name-part></tp:taxon-name></italic> sp. nov. 13.8 mm; females in <italic><tp:taxon-name><tp:taxon-name-part taxon-name-part-type="genus" reg="Pristimantis">P.</tp:taxon-name-part><tp:taxon-name-part taxon-name-part-type="species" reg="festae">festae</tp:taxon-name-part></tp:taxon-name></italic> 20.7 vs. <italic><tp:taxon-name><tp:taxon-name-part taxon-name-part-type="genus" reg="Pristimantis">P.</tp:taxon-name-part><tp:taxon-name-part taxon-name-part-type="species" reg="donnelsoni">donnelsoni</tp:taxon-name-part></tp:taxon-name></italic> sp. nov. 17.1 mm. Additionally, the new species differs in having reddish and pinkish marks on the groin and ventral surfaces in several tones of brown, unlike <italic><tp:taxon-name><tp:taxon-name-part taxon-name-part-type="genus" reg="Pristimantis">P.</tp:taxon-name-part><tp:taxon-name-part taxon-name-part-type="species" reg="gladiator">gladiator</tp:taxon-name-part></tp:taxon-name></italic> which features dark orange marks on a dark brown venter. <italic><tp:taxon-name><tp:taxon-name-part taxon-name-part-type="genus" reg="Pristimantis">Pristimantis</tp:taxon-name-part><tp:taxon-name-part taxon-name-part-type="species" reg="donnelsoni">donnelsoni</tp:taxon-name-part></tp:taxon-name></italic> sp. nov. has a subacuminated snout in comparison to <italic><tp:taxon-name><tp:taxon-name-part taxon-name-part-type="genus" reg="Pristimantis">P.</tp:taxon-name-part><tp:taxon-name-part taxon-name-part-type="species" reg="gladiator">gladiator</tp:taxon-name-part></tp:taxon-name></italic> which is acuminate. On the other hand, the snout of <italic><tp:taxon-name><tp:taxon-name-part taxon-name-part-type="genus" reg="Pristimantis">P.</tp:taxon-name-part><tp:taxon-name-part taxon-name-part-type="species" reg="festae">festae</tp:taxon-name-part></tp:taxon-name></italic> is rounded in dorsal view and subacuminated in <italic><tp:taxon-name><tp:taxon-name-part taxon-name-part-type="genus" reg="Pristimantis">P.</tp:taxon-name-part><tp:taxon-name-part taxon-name-part-type="species" reg="donnelsoni">donnelsoni</tp:taxon-name-part></tp:taxon-name></italic> sp. nov. Another species, closely related and morphologically similar to <italic><tp:taxon-name><tp:taxon-name-part taxon-name-part-type="genus" reg="Pristimantis">P.</tp:taxon-name-part><tp:taxon-name-part taxon-name-part-type="species" reg="donnelsoni">donnelsoni</tp:taxon-name-part></tp:taxon-name></italic>, is <italic><tp:taxon-name><tp:taxon-name-part taxon-name-part-type="genus" reg="Pristimantis">P.</tp:taxon-name-part><tp:taxon-name-part taxon-name-part-type="species" reg="kayi">kayi</tp:taxon-name-part></tp:taxon-name></italic> sp. nov. Although the two new species are extremely similar, differences in the tympanum diameter are evident, <abbrev xmlns:xlink="http://www.w3.org/1999/xlink" xlink:title="tympanum diameter" id="ABBRID0ENGAK" xlink:type="simple">TD</abbrev> in <italic><tp:taxon-name><tp:taxon-name-part taxon-name-part-type="genus" reg="Pristimantis">P.</tp:taxon-name-part><tp:taxon-name-part taxon-name-part-type="species" reg="donnelsoni">donnelsoni</tp:taxon-name-part></tp:taxon-name></italic> sp. nov. 0.9 mm vs. <italic><tp:taxon-name><tp:taxon-name-part taxon-name-part-type="genus" reg="Pristimantis">P.</tp:taxon-name-part><tp:taxon-name-part taxon-name-part-type="species" reg="kayi">kayi</tp:taxon-name-part></tp:taxon-name></italic> sp. nov. 1.0 mm (Kruskal-Wallis Chi<sup>2</sup> = 10.28, p = &lt; 0.05*, Table <xref ref-type="table" rid="T2">2</xref>, Fig. <xref ref-type="fig" rid="F8">8</xref>.). <italic><tp:taxon-name><tp:taxon-name-part taxon-name-part-type="genus" reg="Pristimantis">Pristimantis</tp:taxon-name-part><tp:taxon-name-part taxon-name-part-type="species" reg="leoni">leoni</tp:taxon-name-part></tp:taxon-name></italic> and <italic><tp:taxon-name><tp:taxon-name-part taxon-name-part-type="genus" reg="Pristimantis">P.</tp:taxon-name-part><tp:taxon-name-part taxon-name-part-type="species" reg="sirnigeli">sirnigeli</tp:taxon-name-part></tp:taxon-name></italic> are found at the Western Andean Cordillera, but they lack distinctive concealed reddish flash marks on the groin that are characteristic of <italic><tp:taxon-name><tp:taxon-name-part taxon-name-part-type="genus" reg="Pristimantis">P.</tp:taxon-name-part><tp:taxon-name-part taxon-name-part-type="species" reg="donnelsoni">donnelsoni</tp:taxon-name-part></tp:taxon-name></italic> sp. nov.</p><fig id="F8" position="float" orientation="portrait"><object-id xmlns:xlink="http://www.w3.org/1999/xlink" content-type="doi" xlink:type="simple">10.3897/zookeys.1180.107333.figure8</object-id><object-id xmlns:xlink="http://www.w3.org/1999/xlink" content-type="arpha" xlink:type="simple">1405D4B4-B08E-5F9F-8A58-176EA8232F5E</object-id><label>Figure 8.</label><caption><p>Skull morphology diagram in dorsal (left column) and ventral (right column) views in four species of the <italic><tp:taxon-name><tp:taxon-name-part taxon-name-part-type="genus" reg="Pristimantis">Pristimantis</tp:taxon-name-part><tp:taxon-name-part taxon-name-part-type="species" reg="myersi">myersi</tp:taxon-name-part></tp:taxon-name></italic> species group: <bold>A, B</bold><italic><tp:taxon-name><tp:taxon-name-part taxon-name-part-type="genus" reg="Pristimantis">P.</tp:taxon-name-part><tp:taxon-name-part taxon-name-part-type="species" reg="donnelsoni">donnelsoni</tp:taxon-name-part></tp:taxon-name></italic> sp. nov., <abbrev xmlns:xlink="http://www.w3.org/1999/xlink" content-type="institution" xlink:title="Instituto Nacional de Biodiversidad, Quito" id="ABBRID0ESJAK" xlink:type="simple">DHMECN</abbrev> 4808 <bold>C, D</bold><italic><tp:taxon-name><tp:taxon-name-part taxon-name-part-type="genus" reg="Pristimantis">P.</tp:taxon-name-part><tp:taxon-name-part taxon-name-part-type="species" reg="kayi">kayi</tp:taxon-name-part></tp:taxon-name></italic> sp. nov., <abbrev xmlns:xlink="http://www.w3.org/1999/xlink" content-type="institution" xlink:title="Instituto Nacional de Biodiversidad, Quito" id="ABBRID0EEKAK" xlink:type="simple">DHMECN</abbrev> 14447 <bold>E, F</bold><italic><tp:taxon-name><tp:taxon-name-part taxon-name-part-type="genus" reg="Pristimantis">P.</tp:taxon-name-part><tp:taxon-name-part taxon-name-part-type="species" reg="gladiator">gladiator</tp:taxon-name-part></tp:taxon-name></italic><abbrev xmlns:xlink="http://www.w3.org/1999/xlink" content-type="institution" xlink:title="Instituto Nacional de Biodiversidad, Quito" id="ABBRID0EWKAK" xlink:type="simple">DHMECN</abbrev> 12465 <bold>G, H</bold><italic><tp:taxon-name><tp:taxon-name-part taxon-name-part-type="genus" reg="Pristimantis">P.</tp:taxon-name-part><tp:taxon-name-part taxon-name-part-type="species" reg="festae">festae</tp:taxon-name-part></tp:taxon-name></italic><abbrev xmlns:xlink="http://www.w3.org/1999/xlink" content-type="institution" xlink:title="Instituto Nacional de Biodiversidad, Quito" id="ABBRID0EILAK" xlink:type="simple">DHMECN</abbrev> 9294. Detail of the skull bones abbreviations: pmax = premaxilla; max = maxilla; spheth = sphenethmoides; fpar = frontoparietal; pter = pterigoides; pro = prootic; q = quadratojugal; sp = squamosal; exo = exoccipital; prph = parasphenoides. Frontoparietal fontanelle not coloured.</p></caption><graphic xmlns:xlink="http://www.w3.org/1999/xlink" xlink:href="zookeys-1180-257_article-107333__-g008.jpg" position="float" orientation="portrait" xlink:type="simple" id="oo_912036.jpg"><uri content-type="original_file" xlink:type="simple">https://binary.pensoft.net/fig/912036</uri></graphic></fig><fig id="F9" position="float" orientation="portrait"><object-id xmlns:xlink="http://www.w3.org/1999/xlink" content-type="doi" xlink:type="simple">10.3897/zookeys.1180.107333.figure9</object-id><object-id xmlns:xlink="http://www.w3.org/1999/xlink" content-type="arpha" xlink:type="simple">F0A61C6A-8E3B-5BC8-9513-BE6CBECBE3BE</object-id><label>Figure 9.</label><caption><p>Boxplot of body size (<abbrev xmlns:xlink="http://www.w3.org/1999/xlink" xlink:title="snout–vent length" id="ABBRID0E1LAK" xlink:type="simple">SVL</abbrev>) and tympanic diameter (<abbrev xmlns:xlink="http://www.w3.org/1999/xlink" xlink:title="tympanum diameter" id="ABBRID0E5LAK" xlink:type="simple">TD</abbrev>) in four closely-related species of the <italic><tp:taxon-name><tp:taxon-name-part taxon-name-part-type="genus" reg="Pristimantis">Pristimantis</tp:taxon-name-part><tp:taxon-name-part taxon-name-part-type="species" reg="myersi">myersi</tp:taxon-name-part></tp:taxon-name></italic> species group. *Asterisks represent species with significant differences.</p></caption><graphic xmlns:xlink="http://www.w3.org/1999/xlink" xlink:href="zookeys-1180-257_article-107333__-g009.jpg" position="float" orientation="portrait" xlink:type="simple" id="oo_912037.jpg"><uri content-type="original_file" xlink:type="simple">https://binary.pensoft.net/fig/912037</uri></graphic></fig><table-wrap id="T2" position="float" orientation="portrait"><label>Table 2.</label><caption><p>Measurements of four closely-related species of <italic><tp:taxon-name><tp:taxon-name-part taxon-name-part-type="genus" reg="Pristimantis">Pristimantis</tp:taxon-name-part></tp:taxon-name></italic> from the eastern Ecuadorian Andes.</p></caption><table id="TID0EHIDI" rules="all"><tbody><tr><th rowspan="2" colspan="1"/><th rowspan="1" colspan="2"><italic><tp:taxon-name><tp:taxon-name-part taxon-name-part-type="genus" reg="Pristimantis">Pristimantis</tp:taxon-name-part><tp:taxon-name-part taxon-name-part-type="species" reg="donnelsoni">donnelsoni</tp:taxon-name-part></tp:taxon-name></italic> sp. nov.</th><th rowspan="1" colspan="2"><italic><tp:taxon-name><tp:taxon-name-part taxon-name-part-type="genus" reg="Pristimantis">Pristimantis</tp:taxon-name-part><tp:taxon-name-part taxon-name-part-type="species" reg="kayi">kayi</tp:taxon-name-part></tp:taxon-name></italic> sp. nov.</th><th rowspan="1" colspan="2">
                        <italic>
                          <tp:taxon-name><tp:taxon-name-part taxon-name-part-type="genus" reg="Pristimantis">Pristimantis</tp:taxon-name-part><tp:taxon-name-part taxon-name-part-type="species" reg="festae">festae</tp:taxon-name-part></tp:taxon-name>
                        </italic>
                      </th><th rowspan="1" colspan="2">
                        <italic>
                          <tp:taxon-name><tp:taxon-name-part taxon-name-part-type="genus" reg="Pristimantis">Pristimantis</tp:taxon-name-part><tp:taxon-name-part taxon-name-part-type="species" reg="gladiator">gladiator</tp:taxon-name-part></tp:taxon-name>
                        </italic>
                      </th></tr><tr><th rowspan="1" colspan="1">Females n = 18</th><th rowspan="1" colspan="1">Males n = 32</th><th rowspan="1" colspan="1">Females n = 30</th><th rowspan="1" colspan="1">Males n = 13</th><th rowspan="1" colspan="1">Females n = 10</th><th rowspan="1" colspan="1">Males n = 13</th><th rowspan="1" colspan="1">Females n = 6</th><th rowspan="1" colspan="1">Males n = 14</th></tr><tr><td rowspan="1" colspan="1">
                        <bold>
                          <abbrev xmlns:xlink="http://www.w3.org/1999/xlink" xlink:title="snout–vent length" id="ABBRID0EFQAK" xlink:type="simple">SVL</abbrev>
                        </bold>
                      </td><td rowspan="1" colspan="1">13.48–19.71 (16.60 ± 4.41)</td><td rowspan="1" colspan="1">10.87–16.35 (13.61 ± 3.87)</td><td rowspan="1" colspan="1">12.33–20.16 (16.25 ± 5.54)</td><td rowspan="1" colspan="1">11.77–15.58 (13.68 ± 2.69)</td><td rowspan="1" colspan="1">18.77–23.67 (20.75 ± 1.4)</td><td rowspan="1" colspan="1">13.24–18.35 (16.36 ± 1.49)</td><td rowspan="1" colspan="1">18.92–20.94 (19.93 ± 1.43)</td><td rowspan="1" colspan="1">13.43–18.83 (16.13 ± 3.82)</td></tr><tr><td rowspan="1" colspan="1">
                        <bold>
                          <abbrev xmlns:xlink="http://www.w3.org/1999/xlink" xlink:title="head width" id="ABBRID0EHRAK" xlink:type="simple">HW</abbrev>
                        </bold>
                      </td><td rowspan="1" colspan="1">5.42–7.5 (6.46 ± 1.74)</td><td rowspan="1" colspan="1">4.3–6.45 (5.38 ± 1.52)</td><td rowspan="1" colspan="1">5.16–7.45 (6.31 ± 1.62)</td><td rowspan="1" colspan="1">4.37–5.44 (4.91 ± 0.76)</td><td rowspan="1" colspan="1">7.09–9.69 (88.22 ± 0.88)</td><td rowspan="1" colspan="1">5.04–7.09 (6.44 ± 0.61)</td><td rowspan="1" colspan="1">6.85–8.02 (7.44 ± 0.83)</td><td rowspan="1" colspan="1">4.97–6.69 (5.83 ± 1.22)</td></tr><tr><td rowspan="1" colspan="1">
                        <bold>
                          <abbrev xmlns:xlink="http://www.w3.org/1999/xlink" xlink:title="head length" id="ABBRID0EJSAK" xlink:type="simple">HL</abbrev>
                        </bold>
                      </td><td rowspan="1" colspan="1">5.32–7.54 (6.43 ± 1.57)</td><td rowspan="1" colspan="1">4.86–6.58 (5.72 ± 1.22)</td><td rowspan="1" colspan="1">5.25–8.11 (6.68 ± 2.02)</td><td rowspan="1" colspan="1">4.85–6.28 (5.57 ± 1.01)</td><td rowspan="1" colspan="1">6.25–9.34 (7.59 ± 0.89)</td><td rowspan="1" colspan="1">5.23–7.54 (6.52 ± 0.62)</td><td rowspan="1" colspan="1">7.25–8.21 (7.73 ± 0.68)</td><td rowspan="1" colspan="1">5.37–7.11 (6.24 ± 1.23)</td></tr><tr><td rowspan="1" colspan="1">
                        <bold>
                          <abbrev xmlns:xlink="http://www.w3.org/1999/xlink" xlink:title="eye–nostril distance" id="ABBRID0ELTAK" xlink:type="simple">EN</abbrev>
                        </bold>
                      </td><td rowspan="1" colspan="1">1.15–1.7 (1.43 ± 0.39)</td><td rowspan="1" colspan="1">0.9–1.57 (1.24 ± 0.47)</td><td rowspan="1" colspan="1">1.04–2.03 (1.54 ± 0.7)</td><td rowspan="1" colspan="1">0.89–1.6 (1.25 ± 0.5)</td><td rowspan="1" colspan="1">1.3–2.01 (1.61 ± 0.21)</td><td rowspan="1" colspan="1">0.97–1.47 (1.25 ± 0.15)</td><td rowspan="1" colspan="1">1.87–2.04 (1.96 ± 0.12)</td><td rowspan="1" colspan="1">1.15–1.75 (1.45 ± 0.42)</td></tr><tr><td rowspan="1" colspan="1">
                        <bold>
                          <abbrev xmlns:xlink="http://www.w3.org/1999/xlink" xlink:title="internarial distance" id="ABBRID0ENUAK" xlink:type="simple">IND</abbrev>
                        </bold>
                      </td><td rowspan="1" colspan="1">1.39–1.93 (1.66 ± 0.38)</td><td rowspan="1" colspan="1">1.13–1.71 (1.42 ± 0.41)</td><td rowspan="1" colspan="1">1.32–2.18 (1.75 ± 0.61)</td><td rowspan="1" colspan="1">1.27–1.82 (1.55 ± 0.39)</td><td rowspan="1" colspan="1">1.75–2.2 (1.98 ± 0.16)</td><td rowspan="1" colspan="1">1.4–2.05 (1.73 ± 0.19)</td><td rowspan="1" colspan="1">2.06–2.27 (2.17 ± 0.15)</td><td rowspan="1" colspan="1">1.52–2.03 (1.78 ± 0.36)</td></tr><tr><td rowspan="1" colspan="1">
                        <bold>
                          <abbrev xmlns:xlink="http://www.w3.org/1999/xlink" xlink:title="interorbital distance" id="ABBRID0EPVAK" xlink:type="simple">IOD</abbrev>
                        </bold>
                      </td><td rowspan="1" colspan="1">1.66–2.69 (2.18 ± 0.73)</td><td rowspan="1" colspan="1">1.61–2.4 (2.01 ± 0.56)</td><td rowspan="1" colspan="1">1.67–2.97 (2.32 ± 0.92)</td><td rowspan="1" colspan="1">1.54–2.08 (1.81 ± 0.38)</td><td rowspan="1" colspan="1">2.23–2.89 (2.58 ± 0.23)</td><td rowspan="1" colspan="1">1.85–2.51 (2.19 ± 0.2)</td><td rowspan="1" colspan="1">2.3–2.84 (2.57 ± 0.38)</td><td rowspan="1" colspan="1">1.71–2.54 (2.13 ± 0.59)</td></tr><tr><td rowspan="1" colspan="1">
                        <bold>
                          <abbrev xmlns:xlink="http://www.w3.org/1999/xlink" xlink:title="upper eyelid width" id="ABBRID0ERWAK" xlink:type="simple">EW</abbrev>
                        </bold>
                      </td><td rowspan="1" colspan="1">1–1.58 (1.29 ± 0.41)</td><td rowspan="1" colspan="1">0.8–1.45 (1.13 ± 0.46)</td><td rowspan="1" colspan="1">0.85–1.91 (1.38 ± 0.75)</td><td rowspan="1" colspan="1">0.76–1.51 (1.14 ± 0.53)</td><td rowspan="1" colspan="1">1.13–1.77 (1.51 ± 0.2)</td><td rowspan="1" colspan="1">1.05–1.57 (1.31 ± 0.15)</td><td rowspan="1" colspan="1">1.22–1.77 (1.5 ± 0.39)</td><td rowspan="1" colspan="1">1.01–1.66 (1.34 ± 0.46)</td></tr><tr><td rowspan="1" colspan="1">
                        <bold>
                          <abbrev xmlns:xlink="http://www.w3.org/1999/xlink" xlink:title="tympanum diameter" id="ABBRID0ETXAK" xlink:type="simple">TD</abbrev>
                        </bold>
                      </td><td rowspan="1" colspan="1">0.72–1.17 (0.95 ± 0.32)</td><td rowspan="1" colspan="1">0.58–1.34 (0.96 ± 0.54)</td><td rowspan="1" colspan="1">0.47–1.49 (0.98 ± 0.72)</td><td rowspan="1" colspan="1">0.82–1.19 (1.01 ± 0.36)</td><td rowspan="1" colspan="1">0.6–1.23 (0.95 ± 0.18)</td><td rowspan="1" colspan="1">0.51–0.96 (0.77 ± 0.12)</td><td rowspan="1" colspan="1">1.08–1.6 (1.34 ± 0.37)</td><td rowspan="1" colspan="1">0.72–1.59 (1.16 ± 0.62)</td></tr><tr><td rowspan="1" colspan="1">
                        <bold>
                          <abbrev xmlns:xlink="http://www.w3.org/1999/xlink" xlink:title="eye diameter" id="ABBRID0EVYAK" xlink:type="simple">ED</abbrev>
                        </bold>
                      </td><td rowspan="1" colspan="1">1.68–2.55 (2.12 ± 0.62)</td><td rowspan="1" colspan="1">1.41–1.97 (1.69 ± 0.4)</td><td rowspan="1" colspan="1">1.65–2.62 (2.14 ± 0.69)</td><td rowspan="1" colspan="1">1.38–2.09 (1.74 ± 0.5)</td><td rowspan="1" colspan="1">1.95–2.65 (2.26 ± 0.26)</td><td rowspan="1" colspan="1">1.58–2.15 (1.85 ± 0.17)</td><td rowspan="1" colspan="1">2.05–2.4 (2.23 ± 0.25)</td><td rowspan="1" colspan="1">1.65–2.24 (1.95 ± 0.42)</td></tr><tr><td rowspan="1" colspan="1">
                        <bold>
                          <abbrev xmlns:xlink="http://www.w3.org/1999/xlink" xlink:title="tibia length" id="ABBRID0EXZAK" xlink:type="simple">TL</abbrev>
                        </bold>
                      </td><td rowspan="1" colspan="1">6.19–7.98 (7.09 ± 1.27)</td><td rowspan="1" colspan="1">4.95–7.74 (6.35 ± 1.97)</td><td rowspan="1" colspan="1">5.89–9.98 (7.94 ± 2.89)</td><td rowspan="1" colspan="1">5.32–7.23 (6.28 ± 1.35)</td><td rowspan="1" colspan="1">6.89–8.61 (7.76 ± 0.56)</td><td rowspan="1" colspan="1">5.56–7.32 (6.42 ± 0.51)</td><td rowspan="1" colspan="1">9.63–10.54 (10.09 ± 0.64)</td><td rowspan="1" colspan="1">6.88–9.21 (8.05 ± 1.65)</td></tr><tr><td rowspan="1" colspan="1">
                        <bold>
                          <abbrev xmlns:xlink="http://www.w3.org/1999/xlink" xlink:title="Hand length" id="ABBRID0EZ1AK" xlink:type="simple">HaL</abbrev>
                        </bold>
                      </td><td rowspan="1" colspan="1">3.09–4.55 (3.82 ± 1.03)</td><td rowspan="1" colspan="1">2.71–4.4 (3.56 ± 1.2)</td><td rowspan="1" colspan="1">3–5.2 (4.1 ± 1.56)</td><td rowspan="1" colspan="1">2.73–3.74 (3.24 ± 0.71)</td><td rowspan="1" colspan="1">3.89–5.44 (4.76 ± 0.46)</td><td rowspan="1" colspan="1">3.38–4.26 (3.85 ± 0.29)</td><td rowspan="1" colspan="1">5.09–5.7 (5.4 ± 0.43)</td><td rowspan="1" colspan="1">3.34–4.63 (3.99 ± 0.91)</td></tr><tr><td rowspan="1" colspan="1">
                        <bold>
                          <abbrev xmlns:xlink="http://www.w3.org/1999/xlink" xlink:title="foot length" id="ABBRID0E22AK" xlink:type="simple">FL</abbrev>
                        </bold>
                      </td><td rowspan="1" colspan="1">5.62–8.31 (6.97 ± 1.9)</td><td rowspan="1" colspan="1">4.72–7.58 (6.15 ± 1.02)</td><td rowspan="1" colspan="1">4.9–8.96 (6.93 ± 2.87)</td><td rowspan="1" colspan="1">4.69–6.32 (5.51 ± 1.15)</td><td rowspan="1" colspan="1">7.1–9.5 (8.28 ± 0.75)</td><td rowspan="1" colspan="1">5.87–7.35 (6.63 ± 0.45)</td><td rowspan="1" colspan="1">9.21–9.94 (9.58 ± 0.52)</td><td rowspan="1" colspan="1">5.78–8.62 (7.2 ± 2.01)</td></tr><tr><td rowspan="1" colspan="1">
                        <bold>
                          <abbrev xmlns:xlink="http://www.w3.org/1999/xlink" xlink:title="Finger III width" id="ABBRID0E43AK" xlink:type="simple">FW</abbrev>
                        </bold>
                      </td><td rowspan="1" colspan="1">0.37–0.64 (0.51 ± 0.19)</td><td rowspan="1" colspan="1">0.33–0.63 (0.48 ± 0.21)</td><td rowspan="1" colspan="1">0.33–0.89 (0.61 ± 0.4)</td><td rowspan="1" colspan="1">0.33–0.55 (0.44 ± 0.16)</td><td rowspan="1" colspan="1">0.32–0.61 (0.53 ± 0.09)</td><td rowspan="1" colspan="1">0.41–0.51 (0.43 ± 0.03)</td><td rowspan="1" colspan="1">0.73–1.04 (0.89 ± 0.22)</td><td rowspan="1" colspan="1">0.53–0.79 (0.66 ± 0.18)</td></tr><tr><td rowspan="1" colspan="1">
                        <bold>
                          <abbrev xmlns:xlink="http://www.w3.org/1999/xlink" xlink:title="Toe IV length" id="ABBRID0E64AK" xlink:type="simple">TW</abbrev>
                        </bold>
                      </td><td rowspan="1" colspan="1">0.39–0.7 (0.55 ± 0.22)</td><td rowspan="1" colspan="1">0.3–0.6 (0.45 ± 0.21)</td><td rowspan="1" colspan="1">0.38–0.95 (0.67 ± 0.4)</td><td rowspan="1" colspan="1">0.38–0.65 (0.52 ± 0.19)</td><td rowspan="1" colspan="1">0.3–0.64 (0.51 ± 0.09)</td><td rowspan="1" colspan="1">0.38–0.51 (0.46 ± 0.04)</td><td rowspan="1" colspan="1">0.72–1.09 (0.91 ± 0.26)</td><td rowspan="1" colspan="1">0.41–0.81 (0.61 ± 0.28)</td></tr></tbody></table><table-wrap-foot><fn><p>Legend: <abbrev xmlns:xlink="http://www.w3.org/1999/xlink" xlink:title="snout–vent length" id="ABBRID0E65AK" xlink:type="simple">SVL</abbrev> (snout–vent length), <abbrev xmlns:xlink="http://www.w3.org/1999/xlink" xlink:title="head width" id="ABBRID0ED6AK" xlink:type="simple">HW</abbrev> (head width), <abbrev xmlns:xlink="http://www.w3.org/1999/xlink" xlink:title="head length" id="ABBRID0EH6AK" xlink:type="simple">HL</abbrev> (head length), <abbrev xmlns:xlink="http://www.w3.org/1999/xlink" xlink:title="eye–nostril distance" id="ABBRID0EL6AK" xlink:type="simple">EN</abbrev> (eye–nostril distance), <abbrev xmlns:xlink="http://www.w3.org/1999/xlink" xlink:title="internarial distance" id="ABBRID0EP6AK" xlink:type="simple">IND</abbrev> (internarial distance), <abbrev xmlns:xlink="http://www.w3.org/1999/xlink" xlink:title="interorbital distance" id="ABBRID0ET6AK" xlink:type="simple">IOD</abbrev> (interorbital distance), <abbrev xmlns:xlink="http://www.w3.org/1999/xlink" xlink:title="upper eyelid width" id="ABBRID0EX6AK" xlink:type="simple">EW</abbrev> (upper eyelid width), <abbrev xmlns:xlink="http://www.w3.org/1999/xlink" xlink:title="tympanum diameter" id="ABBRID0E26AK" xlink:type="simple">TD</abbrev> (tympanum diameter) eye–nostril, <abbrev xmlns:xlink="http://www.w3.org/1999/xlink" xlink:title="eye diameter" id="ABBRID0E66AK" xlink:type="simple">ED</abbrev> (eye diameter), <abbrev xmlns:xlink="http://www.w3.org/1999/xlink" xlink:title="tibia length" id="ABBRID0EDABK" xlink:type="simple">TL</abbrev> (tibia length), <abbrev xmlns:xlink="http://www.w3.org/1999/xlink" xlink:title="Hand length" id="ABBRID0EHABK" xlink:type="simple">HaL</abbrev> (Hand length), <abbrev xmlns:xlink="http://www.w3.org/1999/xlink" xlink:title="foot length" id="ABBRID0ELABK" xlink:type="simple">FL</abbrev> (foot length), <abbrev xmlns:xlink="http://www.w3.org/1999/xlink" xlink:title="Finger III width" id="ABBRID0EPABK" xlink:type="simple">FW</abbrev> (Finger III width), <abbrev xmlns:xlink="http://www.w3.org/1999/xlink" xlink:title="Toe IV length" id="ABBRID0ETABK" xlink:type="simple">TW</abbrev> (Toe IV length).</p></fn></table-wrap-foot></table-wrap><p>Differences in the skull morphology amongst closely-related species are summarised in Table <xref ref-type="table" rid="T3">3</xref> as follows: <italic><tp:taxon-name><tp:taxon-name-part taxon-name-part-type="genus" reg="Pristimantis">Pristimantis</tp:taxon-name-part><tp:taxon-name-part taxon-name-part-type="species" reg="donnelsoni">donnelsoni</tp:taxon-name-part></tp:taxon-name></italic> sp. nov. has the posterior border of the frontoparietal with an elongated quadrangular crested process projected posteriorly; while in <italic><tp:taxon-name><tp:taxon-name-part taxon-name-part-type="genus" reg="Pristimantis">P.</tp:taxon-name-part><tp:taxon-name-part taxon-name-part-type="species" reg="gladiator">gladiator</tp:taxon-name-part></tp:taxon-name></italic>, it is irregular and slightly projected posteriorly; in <italic><tp:taxon-name><tp:taxon-name-part taxon-name-part-type="genus" reg="Pristimantis">P.</tp:taxon-name-part><tp:taxon-name-part taxon-name-part-type="species" reg="kayi">kayi</tp:taxon-name-part></tp:taxon-name></italic> sp. nov. posterior border of frontoparietal, it is irregular and not projected; finally, <italic><tp:taxon-name><tp:taxon-name-part taxon-name-part-type="genus" reg="Pristimantis">P.</tp:taxon-name-part><tp:taxon-name-part taxon-name-part-type="species" reg="festae">festae</tp:taxon-name-part></tp:taxon-name></italic> exhibit frontoparietal with rounded posterior border not projected.</p><table-wrap id="T3" position="float" orientation="portrait"><label>Tablе 3.</label><caption><p>Skull diagnostic characters between four related species of <italic><tp:taxon-name><tp:taxon-name-part taxon-name-part-type="genus" reg="Pristimantis">Pristimantis</tp:taxon-name-part><tp:taxon-name-part taxon-name-part-type="species" reg="gladiator">gladiator</tp:taxon-name-part></tp:taxon-name></italic> complex.</p></caption><table id="TID0EA5DI" rules="all"><tbody><tr><th rowspan="1" colspan="1">Species</th><th rowspan="1" colspan="1">Sphenethmoides in ventral view</th><th rowspan="1" colspan="1">Frontoparietals</th><th rowspan="1" colspan="1">Squamosal</th><th rowspan="1" colspan="1">Parasphenoides</th></tr><tr><td rowspan="1" colspan="1"><italic><tp:taxon-name><tp:taxon-name-part taxon-name-part-type="genus" reg="Pristimantis">Pristimantis</tp:taxon-name-part><tp:taxon-name-part taxon-name-part-type="species" reg="donnelsoni">donnelsoni</tp:taxon-name-part></tp:taxon-name></italic> sp. nov.</td><td rowspan="1" colspan="1">The anterior border is triangular and the posterior border presents horizontal articulations with frontoparietals</td><td rowspan="1" colspan="1">Posterior border with elongated quadrangular crested process posteriorly</td><td rowspan="1" colspan="1">Short and rounded zygomatic ramus</td><td rowspan="1" colspan="1">The cultriform process reaches the posterior level of vomers and ends in a sharp anterior border; does not reach the posterior border of the skull, lateral ala of parasphenoid short does not reach the level of the maxilla</td></tr><tr><td rowspan="1" colspan="1"><italic><tp:taxon-name><tp:taxon-name-part taxon-name-part-type="genus" reg="Pristimantis">P.</tp:taxon-name-part><tp:taxon-name-part taxon-name-part-type="species" reg="kayi">kayi</tp:taxon-name-part></tp:taxon-name></italic> sp. nov.</td><td rowspan="1" colspan="1">The anterior border is truncated or blunt and not projected and the posterior present oblique articulation with frontoparietals</td><td rowspan="1" colspan="1">The posterior border is irregular and not projected</td><td rowspan="1" colspan="1">Elongated and sharp zygomatic ramus, reaching maxillae</td><td rowspan="1" colspan="1">The cultriform process reaches the posterior level of vomers and ends in a blunt anterior border</td></tr><tr><td rowspan="1" colspan="1">
                        <italic>
                          <tp:taxon-name><tp:taxon-name-part taxon-name-part-type="genus" reg="Pristimantis">P.</tp:taxon-name-part><tp:taxon-name-part taxon-name-part-type="species" reg="gladiator">gladiator</tp:taxon-name-part></tp:taxon-name>
                        </italic>
                      </td><td rowspan="1" colspan="1">The anterior border is rounded and projected anteriorly, posterior border presents a pair of suboval processes posterior, articulated with frontoparietals</td><td rowspan="1" colspan="1">The posterior border is irregular and slightly projected posteriorly</td><td rowspan="1" colspan="1">Short and blunt zygomatic ramus</td><td rowspan="1" colspan="1">The cultriform process does not reach the posterior region of vomers with a subacuminated anterior border</td></tr><tr><td rowspan="1" colspan="1">
                        <italic>
                          <tp:taxon-name><tp:taxon-name-part taxon-name-part-type="genus" reg="Pristimantis">P.</tp:taxon-name-part><tp:taxon-name-part taxon-name-part-type="species" reg="festae">festae</tp:taxon-name-part></tp:taxon-name>
                        </italic>
                      </td><td rowspan="1" colspan="1">The anterior border is not projected and the posterior is serrated</td><td rowspan="1" colspan="1">Round posterior border not projected</td><td rowspan="1" colspan="1">Very short and blunt zygomatic ramus not extending to the maxillae</td><td rowspan="1" colspan="1">The cultriform process is short and does not reach vomers, present and anterior short blunt border and posterior serrated border its anterior border is short and very acute</td></tr></tbody></table></table-wrap><p>The length and shape of the zygomatic ramus in the squamosal, are short and rounded in <italic><tp:taxon-name><tp:taxon-name-part taxon-name-part-type="genus" reg="Pristimantis">Pristimantis</tp:taxon-name-part><tp:taxon-name-part taxon-name-part-type="species" reg="donnelsoni">donnelsoni</tp:taxon-name-part></tp:taxon-name></italic> sp. nov.; <italic><tp:taxon-name><tp:taxon-name-part taxon-name-part-type="genus" reg="Pristimantis">P.</tp:taxon-name-part><tp:taxon-name-part taxon-name-part-type="species" reg="gladiator">gladiator</tp:taxon-name-part></tp:taxon-name></italic> presents a short and blunt zygomatic ramus; <italic><tp:taxon-name><tp:taxon-name-part taxon-name-part-type="genus" reg="Pristimantis">P.</tp:taxon-name-part><tp:taxon-name-part taxon-name-part-type="species" reg="kayi">kayi</tp:taxon-name-part></tp:taxon-name></italic> sp. nov. shows an elongated and sharp zygomatic ramus, reaching level of the maxillae; whereas in <italic><tp:taxon-name><tp:taxon-name-part taxon-name-part-type="genus" reg="Pristimantis">P.</tp:taxon-name-part><tp:taxon-name-part taxon-name-part-type="species" reg="festae">festae</tp:taxon-name-part></tp:taxon-name></italic>, zygomatic ramus is very short and blunt, not extending to the level of the maxillae (Fig. <xref ref-type="fig" rid="F8">8</xref>).</p><p>In ventral view of the skull, differences are evident in <italic><tp:taxon-name><tp:taxon-name-part taxon-name-part-type="genus" reg="Pristimantis">P.</tp:taxon-name-part><tp:taxon-name-part taxon-name-part-type="species" reg="donnelsoni">donnelsoni</tp:taxon-name-part></tp:taxon-name></italic> sp. nov., the anterior border of sphenethmoides is triangular and posterior border presents horizontal articulations with frontoparietals; in <italic><tp:taxon-name><tp:taxon-name-part taxon-name-part-type="genus" reg="Pristimantis">P.</tp:taxon-name-part><tp:taxon-name-part taxon-name-part-type="species" reg="gladiator">gladiator</tp:taxon-name-part></tp:taxon-name></italic>, anterior border of sphenethmoides is rounded and projected anteriorly, posterior border presents a pair of posterior suboval processes, articulated with frontoparietals; in <italic><tp:taxon-name><tp:taxon-name-part taxon-name-part-type="genus" reg="Pristimantis">P.</tp:taxon-name-part><tp:taxon-name-part taxon-name-part-type="species" reg="kayi">kayi</tp:taxon-name-part></tp:taxon-name></italic> sp. nov., the anterior border of sphenethmoides is blunt and not projected and the posterior border presents oblique articulation with frontoparietals.</p><p>In <italic><tp:taxon-name><tp:taxon-name-part taxon-name-part-type="genus" reg="Pristimantis">P.</tp:taxon-name-part><tp:taxon-name-part taxon-name-part-type="species" reg="donnelsoni">donnelsoni</tp:taxon-name-part></tp:taxon-name></italic> sp. nov., the parasphenoid does not reach posterior border of the skull, lateral alary process of parasphenoid is short and does not reach level of maxilla, the cultriform process of the parasphenoid reaches posterior level of vomers and ends in a sharp anterior border, differing from <italic><tp:taxon-name><tp:taxon-name-part taxon-name-part-type="genus" reg="Pristimantis">P.</tp:taxon-name-part><tp:taxon-name-part taxon-name-part-type="species" reg="gladiator">gladiator</tp:taxon-name-part></tp:taxon-name></italic>, in which parasphenoid does not reach the posterior region of vomers with a subacuminated anterior border; in <italic><tp:taxon-name><tp:taxon-name-part taxon-name-part-type="genus" reg="Pristimantis">P.</tp:taxon-name-part><tp:taxon-name-part taxon-name-part-type="species" reg="kayi">kayi</tp:taxon-name-part></tp:taxon-name></italic> sp. nov., the cultriform process of the parasphenoid reaches the posterior level of vomers and ends in a blunt anterior border, in <italic><tp:taxon-name><tp:taxon-name-part taxon-name-part-type="genus" reg="Pristimantis">P.</tp:taxon-name-part><tp:taxon-name-part taxon-name-part-type="species" reg="festae">festae</tp:taxon-name-part></tp:taxon-name></italic>, the sphenethmoides presents an anterior border of cultriform process and does not reach vomers, its anterior border is short and very acute (Table <xref ref-type="table" rid="T3">3</xref>, Fig. <xref ref-type="fig" rid="F8">8</xref>).</p></tp:treatment-sec><tp:treatment-sec sec-type="description" id="SECID0EMLBK"><title>Description of the holotype</title><p><bold>(Figs <xref ref-type="fig" rid="F2">2</xref>, <xref ref-type="fig" rid="F3">3</xref>, <xref ref-type="fig" rid="F4">4</xref>).</bold> Adult female (<abbrev xmlns:xlink="http://www.w3.org/1999/xlink" content-type="institution" xlink:title="Instituto Nacional de Biodiversidad, Quito" id="ABBRID0EBMBK" xlink:type="simple">DHMECN</abbrev> 14701) with robust body and short limbs; head slightly longer than wide, not as wide as body, head width 40% of <abbrev xmlns:xlink="http://www.w3.org/1999/xlink" xlink:title="snout–vent length" id="ABBRID0EGMBK" xlink:type="simple">SVL</abbrev> (15.4 mm); head length 41% of <abbrev xmlns:xlink="http://www.w3.org/1999/xlink" xlink:title="snout–vent length" id="ABBRID0EKMBK" xlink:type="simple">SVL</abbrev>; snout short, with a fleshly terminal rounded tip, subacuminated in dorsal view and rounded in lateral view; eye–nostril distance 9.9% of <abbrev xmlns:xlink="http://www.w3.org/1999/xlink" xlink:title="snout–vent length" id="ABBRID0EOMBK" xlink:type="simple">SVL</abbrev>; nostrils narrow higher than long, laterally directed; canthus rostralis angular in dorsal and lateral view; loreal region slightly concave; lips rounded; upper eyelid bearing small low rounded tubercles; snout and interorbital region with scattered small low rounded tubercles; upper eyelid width 49.3% of <abbrev xmlns:xlink="http://www.w3.org/1999/xlink" xlink:title="interorbital distance" id="ABBRID0ESMBK" xlink:type="simple">IOD</abbrev>; tympanic annulus visible on its 3⁄4 part, with the dorsal margins obscured by supratympanic fold; tympanic membrane present, distinct; tympanum diameter 43.6% of eye diameter, one subconic postrictal tubercle surrounded by little low tubercles; rounded tubercles along the supratympanic fold and 2–3 rounded tubercles surrounded by small tubercles on the temporal region; Choanae small, rounded, not concealed by palatal shelf of maxilla; dentigerous processes of vomers low, distinct, oblique in outline, widely separated, positioned posteromedial to choanae; each vomer bearing 2 or 3 teeth; tongue twice as long as wide, free posteriorly on two-thirds of its length. Temporal folds are formed by a row of small low tubercles, extending from the posterior margin of the upper eyelid to the suprascapular region. Skin on the dorsum with scattered, low-rounded tubercles, small folds formed by little rounded tubercles on upper areas of flanks; lower flanks finely granular; skin on the upper surfaces of forelimbs and hind limbs with indistinct rows of low rounded tubercles.</p><p>Skin of the throat, chest, and ventral surfaces and limbs is weakly areolate, venter coarsely areolate; discoidal fold weakly defined; cloacal sheath short; skin in the cloacal region smooth. Row of 2 or 3 rounded ulnar tubercles; palmar tubercles low, outer palmar tubercle bifid, V-shaped, approximately twice as large as elongate ovoid thenar tubercle; subarticular tubercles low, well-defined, rounded in ventral view and flattened in lateral view; supernumerary tubercle at the base of fingers present, indistinct; fingers bearing lateral fringes; Finger I shorter than Finger II; discs on Fingers I and II, rounded and slightly expanded; discs more expanded on Fingers III and IV; ventral pads on fingers well-defined by circumferential grooves on Fingers II, III and IV, not evident on Finger I (Fig. <xref ref-type="fig" rid="F3">3</xref>).</p><p>Hind limbs robust, tibia length 47.54% of <abbrev xmlns:xlink="http://www.w3.org/1999/xlink" xlink:title="snout–vent length" id="ABBRID0E5MBK" xlink:type="simple">SVL</abbrev>; foot length 47.67% of <abbrev xmlns:xlink="http://www.w3.org/1999/xlink" xlink:title="snout–vent length" id="ABBRID0ECNBK" xlink:type="simple">SVL</abbrev>; upper surfaces of hind limbs with low rounded tubercles; heel bearing one to four low rounded tubercles; the outer surface of tarsus bearing a row of four low rounded tubercles; inner tarsal fold present; inner metatarsal tubercle evident, oval, elongate elliptical, three times size of outer metatarsal tubercle; inner plantar surface smooth; subarticular tubercles poorly defined, rounded in ventral view and flattened in lateral view; toes lacking lateral fringes; webbing between toes absent; discs on toes rounded, slightly expanded; all toes with ventral pads defined by circumferential grooves, less distinct on Toe I; relative lengths of toes: I &lt; II &lt; III &lt; V &lt; IV (Fig. <xref ref-type="fig" rid="F3">3</xref>); Toe V slightly longer than III, disc of Toe III not reaching medial subarticular tubercle of Toe IV; the distal end of the disc on Toe V reaches the medial subarticular tubercle of Toe IV.</p></tp:treatment-sec><tp:treatment-sec sec-type="description" id="SECID0EKNBK"><title>Measurements of the holotype</title><p><bold>(in mm).</bold> Adult female, <abbrev xmlns:xlink="http://www.w3.org/1999/xlink" content-type="institution" xlink:title="Instituto Nacional de Biodiversidad, Quito" id="ABBRID0ESNBK" xlink:type="simple">DHMECN</abbrev> 14701, <abbrev xmlns:xlink="http://www.w3.org/1999/xlink" xlink:title="snout–vent length" id="ABBRID0EXNBK" xlink:type="simple">SVL</abbrev> = 15.4; Tibia Length = 7.3; Foot Length = 7.4; Hand Length = 3.8; Head Length = 6.3; Head Width = 6.2; Eye Diameter = 1.9; Tympanum Diameter = 0.8; Forearm Length = 4.2; Snout Length = 5.3; Tarsus Length = 4.2; Thigh Length = 5.5; Upper Arm Length = 3.4; Interorbital Distance = 2.1; upper Eyelid Width = 1.0; Internarial Distance = 1.5; Eye–Nostril distance = 1.5; Wide Finger III = 0.4; Toe IV Width = 0.4.</p></tp:treatment-sec><tp:treatment-sec sec-type="Colour of holotype in life" id="SECID0E2NBK"><title>Colour of holotype in life</title><p><bold>(Figs <xref ref-type="fig" rid="F4">4</xref>, <xref ref-type="fig" rid="F5">5</xref>, <xref ref-type="fig" rid="F7">7</xref>).</bold> Head, sides of the head, dorsum, flanks and limbs brown, with a large rounded white blotch on the middle of dorsum; light and dark brown banded lips, the broad dark brown supratympanic band extends from the tympanum to level of insertion of arm; flanks darker than dorsum with oblique, pale and diffuse bands; several pinkish-whitish markings scattered near the groin and axilla; limbs banded in light and dark brown tones. Throat and venter dark brown covered with scattered tiny white spots; ventral surfaces of limbs lighter brown with grey tones. Iris silver with a dark copper-coloured horizontal bar.</p></tp:treatment-sec><tp:treatment-sec sec-type="Colour of holotype in ethanol" id="SECID0EQOBK"><title>Colour of holotype in ethanol</title><p><bold>(Figs <xref ref-type="fig" rid="F2">2</xref>, <xref ref-type="fig" rid="F3">3</xref>, <xref ref-type="fig" rid="F6">6</xref>).</bold> Dorsum dark brown with a mid-dorsal white spot; limbs banded with light brown; lips banded; dark supratympanic band delineated below with thin pale line; flanks dark brown to black with pale oblique bands; several white markings near groin and axilla; chin with brown marking outlined with pale shades; throat brown with pale spots; belly dark brown covered with minute white spots; ventral surfaces of limbs and palms light brown with pale spots.</p></tp:treatment-sec><tp:treatment-sec sec-type="Osteology of the skull" id="SECID0EFPBK"><title>Osteology of the skull.</title><p>The skull of the adult female paratype <abbrev xmlns:xlink="http://www.w3.org/1999/xlink" content-type="institution" xlink:title="Instituto Nacional de Biodiversidad, Quito" id="ABBRID0ELPBK" xlink:type="simple">DHMECN</abbrev> 4808, is illustrated on its dorsal and ventral surfaces in Fig. <xref ref-type="fig" rid="F8">8</xref>. We describe main skull bones with diagnostic characters and the key differences are summarised in Table <xref ref-type="table" rid="T3">3</xref>. Skull is slightly longer than wide. Dorsally paired nasals overlap the sphenethmoid, the sphenethmoid articulates posteriorly with the frontoparietal, posterior border of frontoparietal present quadrangular projected process posteriorly. A large frontoparietal fontanelle, connected to two parietal fontanelles, is delimited by the sphenethmoid and the frontoparietals.</p><p>In ventral view, anterior margin of the sphenethmoid is acuminated. Palatines overlap with the sphenethmoid and vomers. The vomer is narrowly separated medially; each vomer has three distinctive rami dentigerous process of the vomer reaches the level of the palatine. The parasphenoid present an inverted cross shape; cultriform process with an acute anterior border that reaches level of vomers, the alary processes are directed transversely, partially covering the otic area; the posterior process of the parasphenoid does not reach the foramen magnum. In dorsal view, zygomatic ramus of squamosal presents a short and rounded anterior border extending backwards to the level of the maxilla (Fig. <xref ref-type="fig" rid="F8">8</xref>).</p></tp:treatment-sec><tp:treatment-sec sec-type="variation" id="SECID0E5PBK"><title>Variation</title><p><bold>(Figs <xref ref-type="fig" rid="F5">5</xref>, <xref ref-type="fig" rid="F6">6</xref>, <xref ref-type="fig" rid="F7">7</xref>, <xref ref-type="fig" rid="F9">9</xref>).</bold><italic><tp:taxon-name><tp:taxon-name-part taxon-name-part-type="genus" reg="Pristimantis">Pristimantis</tp:taxon-name-part><tp:taxon-name-part taxon-name-part-type="species" reg="donnelsoni">donnelsoni</tp:taxon-name-part></tp:taxon-name></italic> is highly polymorphic and sexually dimorphic species (Suppl. material <xref ref-type="supplementary-material" rid="S1">1</xref>). Females show dark brown dorsal colouration with black to brown banded flanks and tiny white spots; brown with white spots on dorsum; white interorbital line from snout to cloaca, whitish interorbital band, broad brown dorsal mid-dorsal band delineated towards flanks with dark brown to yellowish to black. Some individuals with shades of green. Venter brown in various shades with small whitish spots; some individuals dark brown-grey with a cross pattern along the mid-line and shoulder girdle, white line delineating the outer edge of the tarsus, leg and cloaca. Males are smaller than females and characterised by dorsal banding patterns in shades of grey, brown, cream and yellowish, some individuals with pale dorsolateral lines along the dorsolateral folds; white interorbital bar; hidden groin surfaces and armpits with white or pale markings mottled with shades of grey or brown. Some individuals with shades of green on the dorsum and flanks.</p></tp:treatment-sec><tp:treatment-sec sec-type="description" id="SECID0EGRBK"><title>Call description</title><p><bold>(Fig. <xref ref-type="fig" rid="F10">10</xref>).</bold> The call description of <italic><tp:taxon-name><tp:taxon-name-part taxon-name-part-type="genus" reg="Pristimantis">Pristimantis</tp:taxon-name-part><tp:taxon-name-part taxon-name-part-type="species" reg="donnelsoni">donnelsoni</tp:taxon-name-part></tp:taxon-name></italic> sp. nov. is based on recordings of a male paratype <abbrev xmlns:xlink="http://www.w3.org/1999/xlink" content-type="institution" xlink:title="Instituto Nacional de Biodiversidad, Quito" id="ABBRID0E5RBK" xlink:type="simple">DHMECN</abbrev> 4774, on 21 March 2007, 19:00 h, made by JPRP, on the northern flank of Tungurahua Volcano, no environmental parameters were obtained. The calling male was sitting on herbaceous plants on the forest floor. The call is comprised by tonal sounds of constant frequency, with a slight upward modulation at the end of the song. It presents a dominant frequency at 2.93 kHz, with two partial harmonics, first one with a range of 5.86–5.94 kHz and the second one with a range of 8.79–8.96 kHz. It has a duration ranging from 1052–1136 ms, with intervals ranging from 4531–5985 ms, emitting at a rate ranging from 8.43–10.60 calls/minute. The calls are composed of two notes. The notes have a duration ranging from 236–293 ms, with intervals ranging from 522–620 ms.</p><fig id="F10" position="float" orientation="portrait"><object-id xmlns:xlink="http://www.w3.org/1999/xlink" content-type="doi" xlink:type="simple">10.3897/zookeys.1180.107333.figure10</object-id><object-id xmlns:xlink="http://www.w3.org/1999/xlink" content-type="arpha" xlink:type="simple">5842B812-F0CB-5291-BBF5-E2AA006998C0</object-id><label>Figure 10.</label><caption><p>Oscillogram and spectrogram of the advertisement call of <italic><tp:taxon-name><tp:taxon-name-part taxon-name-part-type="genus" reg="Pristimantis">Pristimantis</tp:taxon-name-part><tp:taxon-name-part taxon-name-part-type="species" reg="donnelsoni">donnelsoni</tp:taxon-name-part></tp:taxon-name></italic> sp. nov., adult male, paratype <abbrev xmlns:xlink="http://www.w3.org/1999/xlink" content-type="institution" xlink:title="Instituto Nacional de Biodiversidad, Quito" id="ABBRID0EWSBK" xlink:type="simple">DHMECN</abbrev> 4774.</p></caption><graphic xmlns:xlink="http://www.w3.org/1999/xlink" xlink:href="zookeys-1180-257_article-107333__-g010.jpg" position="float" orientation="portrait" xlink:type="simple" id="oo_912038.jpg"><uri content-type="original_file" xlink:type="simple">https://binary.pensoft.net/fig/912038</uri></graphic></fig></tp:treatment-sec><tp:treatment-sec sec-type="distribution" id="SECID0EATBK"><title>Distribution and natural history observations.</title><p><italic><tp:taxon-name><tp:taxon-name-part taxon-name-part-type="genus" reg="Pristimantis">Pristimantis</tp:taxon-name-part><tp:taxon-name-part taxon-name-part-type="species" reg="donnelsoni">donnelsoni</tp:taxon-name-part></tp:taxon-name></italic> sp. nov. is known from seven localities on the southern mountains of the Pastaza drainage, Tungurahua Province, Ecuador (Fig. <xref ref-type="fig" rid="F11">11</xref>). Three localities are located on the Tungurahua Volcano, whereas the others correspond to nearby protected areas (Chamana Reserve and Cerro Candelaria Reserve, Finca Palmonte and Bosque Protector Hacienda Guamag), all at elevations of 2950–3800 m. The collection localities range from high Andean montane forest, with trees of the genera <italic><tp:taxon-name><tp:taxon-name-part taxon-name-part-type="genus" reg="Ceroxylum">Ceroxylum</tp:taxon-name-part></tp:taxon-name></italic>, <italic><tp:taxon-name><tp:taxon-name-part taxon-name-part-type="genus" reg="Clusia">Clusia</tp:taxon-name-part></tp:taxon-name></italic>, <italic><tp:taxon-name><tp:taxon-name-part taxon-name-part-type="genus" reg="Weinmannia">Weinmannia</tp:taxon-name-part></tp:taxon-name></italic>, and others, between 10–20 m high, with abundant epiphytes, bromeliads orchids, and mosses, to paramo habitat which is mainly grassland with shrubs in the higher part (Fig. <xref ref-type="fig" rid="F12">12</xref>). Most of the individuals were found sitting on herbs or on leaf litter on the forest floor, with dense ferns and small herbaceous plants, always near ground level (&lt; 30 cm above ground). Calling males are active during the day and sporadically call at night. Sympatric species include <tp:taxon-name><tp:taxon-name-part taxon-name-part-type="genus" reg="Pristimantis">Pristimantis</tp:taxon-name-part><tp:taxon-name-part taxon-name-part-type="uncertainty-rank">aff.</tp:taxon-name-part><tp:taxon-name-part taxon-name-part-type="species" reg="devillei">devillei</tp:taxon-name-part></tp:taxon-name>, <italic><tp:taxon-name><tp:taxon-name-part taxon-name-part-type="genus" reg="Pristimantis">P.</tp:taxon-name-part><tp:taxon-name-part taxon-name-part-type="species" reg="modipeplus">modipeplus</tp:taxon-name-part></tp:taxon-name></italic> in Tungurahua Volcano, <italic><tp:taxon-name><tp:taxon-name-part taxon-name-part-type="genus" reg="Pristimantis">P.</tp:taxon-name-part><tp:taxon-name-part taxon-name-part-type="species" reg="puruscafeum">puruscafeum</tp:taxon-name-part></tp:taxon-name></italic> and. <italic><tp:taxon-name><tp:taxon-name-part taxon-name-part-type="genus" reg="Pristimantis">P.</tp:taxon-name-part><tp:taxon-name-part taxon-name-part-type="species" reg="marcoreyesi">marcoreyesi</tp:taxon-name-part></tp:taxon-name></italic> and <italic><tp:taxon-name><tp:taxon-name-part taxon-name-part-type="genus" reg="Pristimantis">P.</tp:taxon-name-part><tp:taxon-name-part taxon-name-part-type="species" reg="lacrimosus">lacrimosus</tp:taxon-name-part></tp:taxon-name></italic> group sp. nov., in Cerro Candelaria and Chamana.</p><fig id="F11" position="float" orientation="portrait"><object-id xmlns:xlink="http://www.w3.org/1999/xlink" content-type="doi" xlink:type="simple">10.3897/zookeys.1180.107333.figure11</object-id><object-id xmlns:xlink="http://www.w3.org/1999/xlink" content-type="arpha" xlink:type="simple">D53D1B99-8BA2-5524-9FC1-331AA066915E</object-id><label>Figure 11.</label><caption><p>Distribution of four closely-related species of the <italic><tp:taxon-name><tp:taxon-name-part taxon-name-part-type="genus" reg="Pristimantis">Pristimantis</tp:taxon-name-part><tp:taxon-name-part taxon-name-part-type="species" reg="myersi">myersi</tp:taxon-name-part></tp:taxon-name></italic> species group in the Andes of Ecuador.</p></caption><graphic xmlns:xlink="http://www.w3.org/1999/xlink" xlink:href="zookeys-1180-257_article-107333__-g011.jpg" position="float" orientation="portrait" xlink:type="simple" id="oo_912039.jpg"><uri content-type="original_file" xlink:type="simple">https://binary.pensoft.net/fig/912039</uri></graphic></fig><fig id="F12" position="float" orientation="portrait"><object-id xmlns:xlink="http://www.w3.org/1999/xlink" content-type="doi" xlink:type="simple">10.3897/zookeys.1180.107333.figure12</object-id><object-id xmlns:xlink="http://www.w3.org/1999/xlink" content-type="arpha" xlink:type="simple">1EF7D8E3-AEF6-509B-AB94-CBD18986FA48</object-id><label>Figure 12.</label><caption><p>Habitat vegetation at type localities and etymology of the two new frogs described herein. Photographs by JPRP and Zane Libke <bold>A</bold> panoramic view of the upper Pastaza Valley and its adjacent mountains, main geographic barriers promoting speciation at a regional scale, at back Tungurahua Volcano and mountains south of the Pastaza River habitat of <italic><tp:taxon-name><tp:taxon-name-part taxon-name-part-type="genus" reg="Pristimantis">Pristimantis</tp:taxon-name-part><tp:taxon-name-part taxon-name-part-type="species" reg="donnelsoni">donnelsoni</tp:taxon-name-part></tp:taxon-name></italic> sp. nov., image from the slopes of Cerro Mayordomo type locality of <italic><tp:taxon-name><tp:taxon-name-part taxon-name-part-type="genus" reg="Pristimantis">Pristimantis</tp:taxon-name-part><tp:taxon-name-part taxon-name-part-type="species" reg="kayi">kayi</tp:taxon-name-part></tp:taxon-name></italic> sp. nov., in the northern mountains to the Pastaza River <bold>B</bold> Tungurahua Volcano eruption, from Chamana Reserve <bold>C</bold> Montane forest in Candelaria Reserve <bold>D</bold> Don Nelson Palacios (+) during an expedition; we tribute his work with the naming of <italic><tp:taxon-name><tp:taxon-name-part taxon-name-part-type="genus" reg="Pristimantis">Pristimantis</tp:taxon-name-part><tp:taxon-name-part taxon-name-part-type="species" reg="donnelsoni">donnelsoni</tp:taxon-name-part></tp:taxon-name></italic> sp. nov. <bold>E</bold> Sumaco Volcano seen from Wawa Sumaku, habitat of <italic><tp:taxon-name><tp:taxon-name-part taxon-name-part-type="genus" reg="Pristimantis">P.</tp:taxon-name-part><tp:taxon-name-part taxon-name-part-type="species" reg="kayi">kayi</tp:taxon-name-part></tp:taxon-name></italic> sp. nov. <bold>F</bold> Montane forest and subpáramo in Leito, Patate <bold>G</bold> Andreas Kay (+); we honour his devotion to nature photography and research in the upper Pastaza Valley and through Ecuador by naming <italic><tp:taxon-name><tp:taxon-name-part taxon-name-part-type="genus" reg="Pristimantis">Pristimantis</tp:taxon-name-part><tp:taxon-name-part taxon-name-part-type="species" reg="kayi">kayi</tp:taxon-name-part></tp:taxon-name></italic> sp. nov.</p></caption><graphic xmlns:xlink="http://www.w3.org/1999/xlink" xlink:href="zookeys-1180-257_article-107333__-g012.jpg" position="float" orientation="portrait" xlink:type="simple" id="oo_912040.jpg"><uri content-type="original_file" xlink:type="simple">https://binary.pensoft.net/fig/912040</uri></graphic></fig></tp:treatment-sec><tp:treatment-sec sec-type="etymology" id="SECID0ERZBK"><title>Etymology.</title><p>The specific epithet “<tp:taxon-name><tp:taxon-name-part taxon-name-part-type="genus" reg="Pristimantis"/><tp:taxon-name-part taxon-name-part-type="species" reg="donnelsoni">donnelsoni</tp:taxon-name-part></tp:taxon-name>” is a noun in the genitive case and a patronym for Don Nelson Palacios (Fig. <xref ref-type="fig" rid="F12">12D</xref>). We named this new species after him as a tribute to his friendship and collaboration in the first collections of new species described during the last decade and several additional important localities within the upper basin of the Pastaza River. This is a special recognition to him for eternity.</p></tp:treatment-sec><tp:treatment-sec><!--Section generated to contain objects referenced in tp:taxon-treatment.--><fig id="F1" position="float" orientation="portrait"><object-id xmlns:xlink="http://www.w3.org/1999/xlink" content-type="doi" xlink:type="simple">10.3897/zookeys.1180.107333.figure1</object-id><object-id xmlns:xlink="http://www.w3.org/1999/xlink" content-type="arpha" xlink:type="simple">BF8A1167-F8B7-53E8-8C27-9C9358125F7F</object-id><label>Figure 1.</label><caption><p>Evolutionary relationships amongst species in the <italic><tp:taxon-name><tp:taxon-name-part taxon-name-part-type="genus" reg="Pristimantis">Pristimantis</tp:taxon-name-part><tp:taxon-name-part taxon-name-part-type="species" reg="gladiator">gladiator</tp:taxon-name-part></tp:taxon-name></italic> complex, under the Maximum Likelihood inference criterion (modified from <xref ref-type="bibr" rid="B6">Franco-Mena et al. (2023)</xref>). Red font indicates the new sequence.</p></caption><graphic xmlns:xlink="http://www.w3.org/1999/xlink" xlink:href="zookeys-1180-257_article-107333__-g001.jpg" position="float" orientation="portrait" xlink:type="simple" id="oo_912029.jpg"><uri content-type="original_file" xlink:type="simple">https://binary.pensoft.net/fig/912029</uri></graphic></fig><supplementary-material xmlns:xlink="http://www.w3.org/1999/xlink" id="S1" position="float" orientation="portrait" xlink:type="simple"><object-id content-type="doi" xlink:type="simple">10.3897/zookeys.1180.107333.suppl1</object-id><object-id content-type="zenodo_dep_id" xlink:type="simple">8385450</object-id><object-id content-type="arpha" xlink:type="simple">B2AA55EC-AB94-548C-BEA3-1A0B60E7D2A4</object-id><label>Supplementary material 1</label><caption><p>Boxplot analysis of morphological data between four related species of <italic><tp:taxon-name><tp:taxon-name-part taxon-name-part-type="genus" reg="Pristimantis">Pristimantis</tp:taxon-name-part></tp:taxon-name></italic></p></caption><statement content-type="dataType"><label>Data type</label><p>pdf</p></statement><statement content-type="notes"><label>Explanation note</label><p>Comparison between four related species of <italic><tp:taxon-name><tp:taxon-name-part taxon-name-part-type="genus" reg="Pristimantis">Pristimantis</tp:taxon-name-part></tp:taxon-name></italic>, using different morphometrical characters.</p></statement><media xlink:href="zookeys-1180-257_article-107333__-s001.pdf" mimetype="application" mime-subtype="pdf" position="float" orientation="portrait" xlink:type="simple" id="oo_912047.pdf"><uri content-type="original_file" xlink:type="simple">https://binary.pensoft.net/file/912047</uri></media><permissions><license xlink:type="simple"><license-p>This dataset is made available under the Open Database License (http://opendatacommons.org/licenses/odbl/1.0/). The Open Database License (ODbL) is a license agreement intended to allow users to freely share, modify, and use this Dataset while maintaining this same freedom for others, provided that the original source and author(s) are credited.</license-p></license></permissions><attrib specific-use="authors">Carolina Reyes-Puig</attrib></supplementary-material></tp:treatment-sec><ref-list><ref id="B6"><mixed-citation xmlns:xlink="http://www.w3.org/1999/xlink" xlink:type="simple"><person-group><name name-style="western"><surname>Franco-Mena</surname><given-names>D</given-names></name><name name-style="western"><surname>Guayasamin</surname><given-names>JM</given-names></name><name name-style="western"><surname>Andrade-Brito</surname><given-names>D</given-names></name><name name-style="western"><surname>Yánez-Muñoz</surname><given-names>MH</given-names></name><name name-style="western"><surname>Rojas-Runjaic</surname><given-names>FJM</given-names></name></person-group> (<year>2023</year>) Unveiling the evolutionary relationships and the high cryptic diversity in Andean rainfrogs (<tp:taxon-name><tp:taxon-name-part taxon-name-part-type="family">Craugastoridae</tp:taxon-name-part></tp:taxon-name>: <italic><tp:taxon-name><tp:taxon-name-part taxon-name-part-type="genus">Pristimantis</tp:taxon-name-part><tp:taxon-name-part taxon-name-part-type="species">myersi</tp:taxon-name-part></tp:taxon-name></italic> group). PeerJ 11: e14715. <ext-link xlink:href="10.7717/peerj.14715" ext-link-type="doi" xlink:type="simple">https://doi.org/10.7717/peerj.14715</ext-link></mixed-citation></ref><ref id="B19"><mixed-citation xmlns:xlink="http://www.w3.org/1999/xlink" xlink:type="simple"><person-group><name name-style="western"><surname>Lynch</surname><given-names>JD</given-names></name><name name-style="western"><surname>Duellman</surname><given-names>WE</given-names></name></person-group> (<year>1997</year>) <article-title>Frogs of the genus <italic><tp:taxon-name><tp:taxon-name-part taxon-name-part-type="genus">Eleutherodactylus</tp:taxon-name-part></tp:taxon-name></italic> (<tp:taxon-name><tp:taxon-name-part taxon-name-part-type="family">Leptodactylidae</tp:taxon-name-part></tp:taxon-name>) in Western Ecuador: Systematics, ecology, and biogeography. The University of Kansas Natural History Museum.</article-title><source>Special Publications</source><volume>23</volume>: <fpage>1</fpage>–<lpage>236</lpage>. <ext-link xlink:href="10.5962/bhl.title.7951" ext-link-type="doi" xlink:type="simple">https://doi.org/10.5962/bhl.title.7951</ext-link></mixed-citation></ref><ref id="B8"><mixed-citation xmlns:xlink="http://www.w3.org/1999/xlink" xlink:type="simple"><person-group><name name-style="western"><surname>Hedges</surname><given-names>SB</given-names></name><name name-style="western"><surname>Duellman</surname><given-names>WE</given-names></name><name name-style="western"><surname>Heinicke</surname><given-names>MP</given-names></name></person-group> (<year>2008</year>) <article-title>New World direct-developing frogs (<tp:taxon-name><tp:taxon-name-part taxon-name-part-type="order">Anura</tp:taxon-name-part></tp:taxon-name>: <tp:taxon-name><tp:taxon-name-part taxon-name-part-type="clade">Terrarana</tp:taxon-name-part></tp:taxon-name>): Molecular phylogeny, classification, biogeography, and conservation.</article-title><source>Zootaxa</source><volume>1737</volume>(<issue>1</issue>): <fpage>1</fpage>–<lpage>182</lpage>. <ext-link xlink:href="10.11646/zootaxa.1737.1.1" ext-link-type="doi" xlink:type="simple">https://doi.org/10.11646/zootaxa.1737.1.1</ext-link></mixed-citation></ref></ref-list></tp:taxon-treatment>
