# Supplementary material for: ﻿Two new species of terrestrial frogs of the Pristimantisgladiator complex (Anura, Strabomantidae) from the Ecuadorian Andes, with insights on their biogeography and skull morphology
Source: Zookeys. 2023 Sep 26;1180:257–93. doi: 10.3897/zookeys.1180.107333 (PMC10838188; doi:10.3897/zookeys.1180.107333)
Supplement: XML Treatment for Pristimantis kayi [file zookeys.1180.107333-treatment2.xml]

<!DOCTYPE tp:taxon-treatment
  PUBLIC "-//TaxonX//DTD Taxonomic Treatment Publishing DTD v0 20100105//EN" "tax-treatment-NSO.dtd">
<tp:taxon-treatment xmlns:tp="http://www.plazi.org/taxpub"><tp:treatment-meta><kwd-group><label>Taxon classification</label><kwd>
                  <named-content content-type="kingdom">Animalia</named-content>
                </kwd><kwd>
                  <named-content content-type="order">Anura</named-content>
                </kwd><kwd>
                  <named-content content-type="family">Strabomantidae</named-content>
                </kwd></kwd-group><mixed-citation publication-type="journal"><person-group><name><surname>Reyes-Puig</surname><given-names>Juan Pablo</given-names></name><name><surname>Urgilés-Merchán</surname><given-names>Miguel</given-names></name><name><surname>Franco-Mena</surname><given-names>Daniela</given-names></name><name><surname>Guayasamin</surname><given-names>Juan M.</given-names></name><name><surname>Batallas</surname><given-names>Diego</given-names></name><name><surname>Reyes-Puig</surname><given-names>Carolina</given-names></name></person-group><article-title>﻿Two new species of terrestrial frogs of the <italic><tp:taxon-name><tp:taxon-name-part taxon-name-part-type="genus" reg="Pristimantis">Pristimantis</tp:taxon-name-part><tp:taxon-name-part taxon-name-part-type="species" reg="gladiator">gladiator</tp:taxon-name-part></tp:taxon-name></italic> complex (<tp:taxon-name><tp:taxon-name-part taxon-name-part-type="order">Anura</tp:taxon-name-part></tp:taxon-name>, <tp:taxon-name><tp:taxon-name-part taxon-name-part-type="family">Strabomantidae</tp:taxon-name-part></tp:taxon-name>) from the Ecuadorian Andes, with insights on their biogeography and skull morphology</article-title><source>Zookeys</source><day>26</day><month>09</month><year>2023</year><volume>1180</volume><fpage>257</fpage><lpage>293</lpage><pub-id pub-id-type="doi">10.3897/zookeys.1180.107333</pub-id></mixed-citation></tp:treatment-meta><tp:nomenclature><label>﻿</label><tp:taxon-name>
                <object-id xmlns:xlink="http://www.w3.org/1999/xlink" content-type="arpha" xlink:type="simple">10218311-9884-57C8-AE06-8B321C63C959</object-id>
                <tp:taxon-name-part taxon-name-part-type="genus" reg="Pristimantis">Pristimantis</tp:taxon-name-part>
                <tp:taxon-name-part taxon-name-part-type="species" reg="kayi">kayi</tp:taxon-name-part>
                <object-id xmlns:xlink="http://www.w3.org/1999/xlink" content-type="zoobank" xlink:type="simple">https://zoobank.org/E4854476-B0BD-44DB-8E5F-3D4E2A590962</object-id>
              </tp:taxon-name><tp:taxon-authority>Juan M. Guayasamin, Miguel Urgilés-Merchán, Daniela Franco-Mena, Carolina Reyes-Puig, Diego Batallas &amp; Juan Pablo Reyes-Puig</tp:taxon-authority><tp:taxon-status xmlns:xlink="http://www.w3.org/1999/xlink" xlink:type="simple">sp. nov.</tp:taxon-status><xref ref-type="fig" rid="F1">Figs 1</xref><xref ref-type="fig" rid="F5">, 5</xref><xref ref-type="fig" rid="F8">, 8</xref><xref ref-type="fig" rid="F12">, 12</xref><xref ref-type="fig" rid="F13">, 13</xref><xref ref-type="fig" rid="F14">, 14</xref><xref ref-type="fig" rid="F15">, 15</xref><xref ref-type="fig" rid="F16">, 16</xref><xref ref-type="fig" rid="F17">, 17</xref></tp:nomenclature><tp:treatment-sec sec-type="type material" id="SECID0ES3BK"><title>Type material.</title><p><bold><italic>Holotype</italic>.</bold><named-content xmlns:xlink="http://www.w3.org/1999/xlink" content-type="dwc:institutional_code" xlink:title="Museo de Zoología from Universidad San Francisco de Quito" xlink:href="http://grbio.org/institution/universidad-san-francisco-de-quito" xlink:type="simple">ZSFQ</named-content> 0775, adult female (Figs <xref ref-type="fig" rid="F5">5C</xref>, <xref ref-type="fig" rid="F13">13</xref>, <xref ref-type="fig" rid="F15">15</xref>–<xref ref-type="fig" rid="F17">17</xref>) collected by José Vieira, David Brito-Zapata, Jefferson Mora, and Carolina Meneses from Volcán Sumaco, Sumaco National Park, Napo, Ecuador (<named-content xmlns:xlink="http://www.w3.org/1999/xlink" content-type="dwc:verbatimCoordinates" xlink:type="simple"><named-content content-type="geo-json" specific-use="{&#34;type&#34;:&#34;Point&#34;,&#34;coordinates&#34;:[-77.593900,-0.569600]}" id="NCID0EV4BK" xlink:type="simple">0.5696°S, 77.5939°W</named-content></named-content>; 2322 m alt.) on 11 September 2018.</p><fig id="F13" position="float" orientation="portrait"><object-id xmlns:xlink="http://www.w3.org/1999/xlink" content-type="doi" xlink:type="simple">10.3897/zookeys.1180.107333.figure13</object-id><object-id xmlns:xlink="http://www.w3.org/1999/xlink" content-type="arpha" xlink:type="simple">71EC97C2-141D-5B5D-83C2-620A60BBD782</object-id><label>Figure 13.</label><caption><p>Holotype of <italic><tp:taxon-name><tp:taxon-name-part taxon-name-part-type="genus" reg="Pristimantis">Pristimantis</tp:taxon-name-part><tp:taxon-name-part taxon-name-part-type="species" reg="kayi">kayi</tp:taxon-name-part></tp:taxon-name></italic> sp. nov. in life, adult female, <named-content xmlns:xlink="http://www.w3.org/1999/xlink" content-type="dwc:institutional_code" xlink:title="Museo de Zoología from Universidad San Francisco de Quito" xlink:href="http://grbio.org/institution/universidad-san-francisco-de-quito" xlink:type="simple">ZSFQ</named-content> 0775. LRC: 19.7 mm. Photographs by Jose Vieira.</p></caption><graphic xmlns:xlink="http://www.w3.org/1999/xlink" xlink:href="zookeys-1180-257_article-107333__-g013.jpg" position="float" orientation="portrait" xlink:type="simple" id="oo_912041.jpg"><uri content-type="original_file" xlink:type="simple">https://binary.pensoft.net/fig/912041</uri></graphic></fig><p><bold><italic>Paratypes</italic></bold> (13, 4 ♂ / 9 ♀, Figs <xref ref-type="fig" rid="F14">14</xref>, <xref ref-type="fig" rid="F17">17</xref>). <named-content xmlns:xlink="http://www.w3.org/1999/xlink" content-type="dwc:institutional_code" xlink:title="Museo de Zoología from Universidad San Francisco de Quito" xlink:href="http://grbio.org/institution/universidad-san-francisco-de-quito" xlink:type="simple">ZSFQ</named-content> 0779, adult female. <named-content xmlns:xlink="http://www.w3.org/1999/xlink" content-type="dwc:institutional_code" xlink:title="Museo de Zoología from Universidad San Francisco de Quito" xlink:href="http://grbio.org/institution/universidad-san-francisco-de-quito" xlink:type="simple">ZSFQ</named-content> 773, adult male. <named-content xmlns:xlink="http://www.w3.org/1999/xlink" content-type="dwc:institutional_code" xlink:title="Museo de Zoología from Universidad San Francisco de Quito" xlink:href="http://grbio.org/institution/universidad-san-francisco-de-quito" xlink:type="simple">ZSFQ</named-content> 782, adult female with the same data as the holotype, <named-content xmlns:xlink="http://www.w3.org/1999/xlink" content-type="dwc:institutional_code" xlink:title="Museo de Zoología from Universidad San Francisco de Quito" xlink:href="http://grbio.org/institution/universidad-san-francisco-de-quito" xlink:type="simple">ZSFQ</named-content> 783, adult female collected by José Vieira, David Brito-Zapata, Jefferson Mora, and Carolina Meneses from Sumaco National Park, Napo, Ecuador (<named-content xmlns:xlink="http://www.w3.org/1999/xlink" content-type="dwc:verbatimCoordinates" xlink:type="simple"><named-content content-type="geo-json" specific-use="{&#34;type&#34;:&#34;Point&#34;,&#34;coordinates&#34;:[-77.575300,-0.569600]}" id="NCID0E46BK" xlink:type="simple">0.5696°S, 77.5753°W</named-content></named-content>; 2,476 m alt.) on 1 September 2018; <named-content xmlns:xlink="http://www.w3.org/1999/xlink" content-type="dwc:institutional_code" xlink:title="Museo de Zoología from Universidad San Francisco de Quito" xlink:href="http://grbio.org/institution/universidad-san-francisco-de-quito" xlink:type="simple">ZSFQ</named-content> 778, adult male, <named-content xmlns:xlink="http://www.w3.org/1999/xlink" content-type="dwc:institutional_code" xlink:title="Museo de Zoología from Universidad San Francisco de Quito" xlink:href="http://grbio.org/institution/universidad-san-francisco-de-quito" xlink:type="simple">ZSFQ</named-content> 780 and 781 with same data as <named-content xmlns:xlink="http://www.w3.org/1999/xlink" content-type="dwc:institutional_code" xlink:title="Museo de Zoología from Universidad San Francisco de Quito" xlink:href="http://grbio.org/institution/universidad-san-francisco-de-quito" xlink:type="simple">ZSFQ</named-content> 783. <abbrev xmlns:xlink="http://www.w3.org/1999/xlink" content-type="institution" xlink:title="Instituto Nacional de Biodiversidad, Quito" id="ABBRID0ERACK" xlink:type="simple">DHMECN</abbrev> 14446, adult female collected by Mario Humberto Yánez Muñoz, JPRP, and <abbrev xmlns:xlink="http://www.w3.org/1999/xlink" xlink:title="Daniela Franco Mena" id="ABBRID0EWACK" xlink:type="simple">DFM</abbrev> from Cerro Mayordomo, Reserva Machay, Río Negro, Baños de Agua Santa, Tungurahua, Ecuador (<named-content xmlns:xlink="http://www.w3.org/1999/xlink" content-type="dwc:verbatimCoordinates" xlink:type="simple"><named-content content-type="geo-json" specific-use="{&#34;type&#34;:&#34;Point&#34;,&#34;coordinates&#34;:[-78.269300,-1.368600]}" id="NCID0E4ACK" xlink:type="simple">1.3686°S, 78.2693°W</named-content></named-content> 8; 2972 m alt.) on 2 March 2018. <abbrev xmlns:xlink="http://www.w3.org/1999/xlink" content-type="institution" xlink:title="Instituto Nacional de Biodiversidad, Quito" id="ABBRID0ECBCK" xlink:type="simple">DHMECN</abbrev> 15226 and 15237, adult females collected by Kelsey Huisman and Eduardo Peña from Vizcaya, Reserva Naturetrek, Ulba, Baños de Agua Santa, Tungurahua, Ecuador (<named-content xmlns:xlink="http://www.w3.org/1999/xlink" content-type="dwc:verbatimCoordinates" xlink:type="simple"><named-content content-type="geo-json" specific-use="{&#34;type&#34;:&#34;Point&#34;,&#34;coordinates&#34;:[-78.394200,-1.396000]}" id="NCID0EKBCK" xlink:type="simple">1.396°S, 78.3942°W</named-content></named-content>; 3150 m alt.) on 12 December 2019. <abbrev xmlns:xlink="http://www.w3.org/1999/xlink" content-type="institution" xlink:title="Instituto Nacional de Biodiversidad, Quito" id="ABBRID0EPBCK" xlink:type="simple">DHMECN</abbrev> 15231 and 15233, adult females collected by Kelsey Huisman and Eduardo Peña from Cerro Mayordomo, Reserva Ecológica Machay, Río Verde, Baños de Agua Santa, Tungurahua, Ecuador (<named-content xmlns:xlink="http://www.w3.org/1999/xlink" content-type="dwc:verbatimCoordinates" xlink:type="simple"><named-content content-type="geo-json" specific-use="{&#34;type&#34;:&#34;Point&#34;,&#34;coordinates&#34;:[-78.269200,-1.368000]}" id="NCID0EXBCK" xlink:type="simple">1.368°S, 78.2692°W</named-content></named-content>; 2969 m alt.) on 24 November 2019. <abbrev xmlns:xlink="http://www.w3.org/1999/xlink" content-type="institution" xlink:title="Instituto Nacional de Biodiversidad, Quito" id="ABBRID0E3BCK" xlink:type="simple">DHMECN</abbrev> 16212, adult female collected by JPRP fromVizcaya, Reserva Naturetrek, Ulba, Baños de Agua Santa, Tungurahua, Ecuador (<named-content xmlns:xlink="http://www.w3.org/1999/xlink" content-type="dwc:verbatimCoordinates" xlink:type="simple"><named-content content-type="geo-json" specific-use="{&#34;type&#34;:&#34;Point&#34;,&#34;coordinates&#34;:[-78.394100,-1.396200]}" id="NCID0EECCK" xlink:type="simple">1.3962°S, 78.3941°W</named-content></named-content>; 3062 m alt.) on May 2021. <abbrev xmlns:xlink="http://www.w3.org/1999/xlink" content-type="institution" xlink:title="Instituto Nacional de Biodiversidad, Quito" id="ABBRID0EJCCK" xlink:type="simple">DHMECN</abbrev> 18440, adult male collected by JPRP, Eduardo Peña, and Edgar Martínez, from Los Mortiños, Leito, Patate, Tungurahua, Ecuador (-1.315235, -78.452793; 3448 m alt.) on 6 July 2022. <abbrev xmlns:xlink="http://www.w3.org/1999/xlink" content-type="institution" xlink:title="Museo de Zoología of Universidad Tecnológica Indoamérica" id="ABBRID0EOCCK" xlink:type="simple">MZUTI</abbrev> 2209, adult female collected by Juan M. Guayasamin and Lucas Bustamante from Cordillera de los Guacamayos, Napo, Ecuador (<named-content xmlns:xlink="http://www.w3.org/1999/xlink" content-type="dwc:verbatimCoordinates" xlink:type="simple"><named-content content-type="geo-json" specific-use="{&#34;type&#34;:&#34;Point&#34;,&#34;coordinates&#34;:[-77.504800,-0.376900]}" id="NCID0EWCCK" xlink:type="simple">0.3769°S, 77.5048°W</named-content></named-content>; 2190–2247 m alt.) in March 2013. <abbrev xmlns:xlink="http://www.w3.org/1999/xlink" content-type="institution" xlink:title="Museo de Zoología of Universidad Tecnológica Indoamérica" id="ABBRID0E2CCK" xlink:type="simple">MZUTI</abbrev> 2010, 2011, 2013 and 2014 with the same data as <abbrev xmlns:xlink="http://www.w3.org/1999/xlink" content-type="institution" xlink:title="Museo de Zoología of Universidad Tecnológica Indoamérica" id="ABBRID0EADCK" xlink:type="simple">MZUTI</abbrev> 2209.</p><fig id="F14" position="float" orientation="portrait"><object-id xmlns:xlink="http://www.w3.org/1999/xlink" content-type="doi" xlink:type="simple">10.3897/zookeys.1180.107333.figure14</object-id><object-id xmlns:xlink="http://www.w3.org/1999/xlink" content-type="arpha" xlink:type="simple">644BC617-4116-5B07-825D-D5C387397960</object-id><label>Figure 14.</label><caption><p>Colour variation of <italic><tp:taxon-name><tp:taxon-name-part taxon-name-part-type="genus" reg="Pristimantis">Pristimantis</tp:taxon-name-part><tp:taxon-name-part taxon-name-part-type="species" reg="kayi">kayi</tp:taxon-name-part></tp:taxon-name></italic> sp. nov. <bold>A</bold><abbrev xmlns:xlink="http://www.w3.org/1999/xlink" content-type="institution" xlink:title="Museo de Zoología of Universidad Tecnológica Indoamérica" id="ABBRID0E1DCK" xlink:type="simple">MZUTI</abbrev> 2209, adult female, LRC: 20.15 mm, from Cordillera de Guacamayos <bold>B</bold><abbrev xmlns:xlink="http://www.w3.org/1999/xlink" content-type="institution" xlink:title="Museo de Zoología of Universidad Tecnológica Indoamérica" id="ABBRID0EBECK" xlink:type="simple">MZUTI</abbrev> 2210, adult female, LRC:19.90 mm, from Cordillera de Guacamayos <bold>C</bold><abbrev xmlns:xlink="http://www.w3.org/1999/xlink" content-type="institution" xlink:title="Museo de Zoología of Universidad Tecnológica Indoamérica" id="ABBRID0EIECK" xlink:type="simple">MZUTI</abbrev> 2211, adult male, LRC: 14.30 mm, from Cordillera de Guacamayos <bold>D</bold><abbrev xmlns:xlink="http://www.w3.org/1999/xlink" content-type="institution" xlink:title="Museo de Zoología of Universidad Tecnológica Indoamérica" id="ABBRID0EPECK" xlink:type="simple">MZUTI</abbrev> 2213, adult male, LRC: 15.10 mm, from Cordillera de Guacamayos <bold>E</bold><abbrev xmlns:xlink="http://www.w3.org/1999/xlink" content-type="institution" xlink:title="Museo de Zoología of Universidad Tecnológica Indoamérica" id="ABBRID0EWECK" xlink:type="simple">MZUTI</abbrev> 2214, adult female, LRC: 18.73 mm, from Cordillera de Guacamayos <bold>F</bold><named-content xmlns:xlink="http://www.w3.org/1999/xlink" content-type="dwc:institutional_code" xlink:title="Museo de Zoología from Universidad San Francisco de Quito" xlink:href="http://grbio.org/institution/universidad-san-francisco-de-quito" xlink:type="simple">ZSFQ</named-content> 774, adult female, LRC:18.96 mm from Sumaco Volcano <bold>G</bold><named-content xmlns:xlink="http://www.w3.org/1999/xlink" content-type="dwc:institutional_code" xlink:title="Museo de Zoología from Universidad San Francisco de Quito" xlink:href="http://grbio.org/institution/universidad-san-francisco-de-quito" xlink:type="simple">ZSFQ</named-content> 782, adult female, LRC: 30.03 mm, from Sumaco Volcano. Photographs by Lucas Bustamante (<bold>A, B, C, D, E</bold>) and Jose Vieira (<bold>F, G</bold>).</p></caption><graphic xmlns:xlink="http://www.w3.org/1999/xlink" xlink:href="zookeys-1180-257_article-107333__-g014.jpg" position="float" orientation="portrait" xlink:type="simple" id="oo_912042.jpg"><uri content-type="original_file" xlink:type="simple">https://binary.pensoft.net/fig/912042</uri></graphic></fig></tp:treatment-sec><tp:treatment-sec sec-type="Generic placement" id="SECID0ESFCK"><title>Generic placement.</title><p>As defined by <xref ref-type="bibr" rid="B19">Lynch and Duellman (1997)</xref>, <xref ref-type="bibr" rid="B8">Hedges et al. (2008)</xref>, and <xref ref-type="bibr" rid="B6">Franco-Mena et al. (2023)</xref>, the <italic><tp:taxon-name><tp:taxon-name-part taxon-name-part-type="genus" reg="Pristimantis">Pristimantis</tp:taxon-name-part><tp:taxon-name-part taxon-name-part-type="species" reg="myersi">myersi</tp:taxon-name-part></tp:taxon-name></italic> group (subgenus <tp:taxon-name><tp:taxon-name-part taxon-name-part-type="genus" reg="Pristimantis"/><tp:taxon-name-part taxon-name-part-type="subgenus" reg="Trachyphrynus">Trachyphrynus</tp:taxon-name-part></tp:taxon-name>) contains frogs with the following combination of traits: (1) small body size (<abbrev xmlns:xlink="http://www.w3.org/1999/xlink" xlink:title="snout–vent length" id="ABBRID0EYGCK" xlink:type="simple">SVL</abbrev> in females &lt; 34.6 mm; in males &lt; 20.5 mm); (2) short snout; (3) robust body; (4) Toe V longer than Toe III, Finger I shorter than II; (5) digital discs narrow or slightly expanded (expanded in <italic><tp:taxon-name><tp:taxon-name-part taxon-name-part-type="genus" reg="Pristimantis">P.</tp:taxon-name-part><tp:taxon-name-part taxon-name-part-type="species" reg="floridus">floridus</tp:taxon-name-part></tp:taxon-name></italic>); and (6) cranial crests absent. In addition, all species in the group are found on low vegetation or at ground level, or even underground. The morphology of the new species agrees with all the aforementioned diagnostic traits.</p></tp:treatment-sec><tp:treatment-sec sec-type="diagnosis" id="SECID0EHHCK"><title>Diagnosis.</title><p>(1) Skin on dorsum shagreen with small scattered, rounded warts; upper flanks with numerous low warts; dorsolateral and w-shaped occipital folds present (Figs <xref ref-type="fig" rid="F13">13</xref>–<xref ref-type="fig" rid="F15">15</xref>); (2) tympanic membrane and tympanic annulus well differentiated (Fig. <xref ref-type="fig" rid="F12">12</xref>); tympanic annulus not sexually dimorphic; tympanum in males 7% <abbrev xmlns:xlink="http://www.w3.org/1999/xlink" xlink:title="snout–vent length" id="ABBRID0EZHCK" xlink:type="simple">SVL</abbrev>, tympanum in females 7% <abbrev xmlns:xlink="http://www.w3.org/1999/xlink" xlink:title="snout–vent length" id="ABBRID0E4HCK" xlink:type="simple">SVL</abbrev>; (3) snout rounded in dorsal, protruding in lateral view (Fig. <xref ref-type="fig" rid="F15">15</xref>); (4) upper eyelid usually bearing one conical or subconical tubercle and many low tubercles; upper eyelid about in males 63% <abbrev xmlns:xlink="http://www.w3.org/1999/xlink" xlink:title="interorbital distance" id="ABBRID0EFICK" xlink:type="simple">IOD</abbrev>, in females 59% <abbrev xmlns:xlink="http://www.w3.org/1999/xlink" xlink:title="interorbital distance" id="ABBRID0EJICK" xlink:type="simple">IOD</abbrev> ; cranial crests absent; (5) dentigerous processes of the vomer evident, each process bearing 2–3 teeth; (6) sphenethmoides on its dorsal view with short blunt anterior border, is short and blunt in ventral view, posterior border present oblique articulation with frontoparietals; posterior border of frontoparietal with an irregular border not projected in dorsal view; zygomatic ramus of squamosal elongated anteriorly, in dorsal view; procesus cultriform of the parasphenoides reaching posterior level of the vomers, rounded anterior border (Fig. <xref ref-type="fig" rid="F8">8</xref>); (7) males with vocal slits, nuptial pads absent; (8) finger I shorter than finger II; disc on Finger I not expanded; discs on Finger II–IV slightly expanded (Figs <xref ref-type="fig" rid="F6">6</xref>, <xref ref-type="fig" rid="F15">15</xref>); (9) fingers with thin lateral fringes; (10) two or three low ulnar tubercles present; (11) heel with low to conical tubercle; outer edge of tarsus with low conical tubercles; (12) inner metatarsal tubercle oval, about 1.5–2× the length of round outer metatarsal tubercle; (13) toes with thin lateral fringes; webbing absent; Toe V slightly longer than Toe III; discs slightly expanded (Figs <xref ref-type="fig" rid="F15">15</xref>, <xref ref-type="fig" rid="F16">16</xref>); (14) in life, dorsum brown with darker and lighter markings; venter light grey to black, with or without orange to red spots of different sizes; groin with orange to red spots that are more conspicuous in females than males (see Colour variation; Figs <xref ref-type="fig" rid="F14">14</xref>, <xref ref-type="fig" rid="F17">17</xref>); (15) <abbrev xmlns:xlink="http://www.w3.org/1999/xlink" xlink:title="snout–vent length" id="ABBRID0EJJCK" xlink:type="simple">SVL</abbrev> in adult males, 11.8–15.6 mm (mean = 13.7, SD = 2.7, n = 30), <abbrev xmlns:xlink="http://www.w3.org/1999/xlink" xlink:title="snout–vent length" id="ABBRID0ENJCK" xlink:type="simple">SVL</abbrev> in adult females 12.3–20.2 mm (mean = 16.3, SD = 5.5, n = 13); (16) call composed of 1 to 7 notes, notes have a mean duration of 36.0 ± 18.3 ms, the mean interval between notes is 43.8 ± 36.2 ms, emitted at a mean rate of 15.7 ± 6.1 notes/second. The notes are composed of 2 to 13 pulses. Pulses have a mean duration of 3.9 ± 1.1 ms, with a mean interval between pulses of 4.2 ± 2.8 ms, emitted at a mean rate of 202.2 ± 119.7 pulses/second; (17) dominant frequency of 3.19 ± 0.05 kHz, with 2–6 partial harmonics in the spectrogram; (18) call duration of 165.1 ± 130.1 ms.</p><fig id="F15" position="float" orientation="portrait"><object-id xmlns:xlink="http://www.w3.org/1999/xlink" content-type="doi" xlink:type="simple">10.3897/zookeys.1180.107333.figure15</object-id><object-id xmlns:xlink="http://www.w3.org/1999/xlink" content-type="arpha" xlink:type="simple">93064EF6-DC20-5A3C-9010-46812C1129E3</object-id><label>Figure 15.</label><caption><p>Preserved holotype of <italic><tp:taxon-name><tp:taxon-name-part taxon-name-part-type="genus" reg="Pristimantis">Pristimantis</tp:taxon-name-part><tp:taxon-name-part taxon-name-part-type="species" reg="kayi">kayi</tp:taxon-name-part></tp:taxon-name></italic> sp. nov. <named-content xmlns:xlink="http://www.w3.org/1999/xlink" content-type="dwc:institutional_code" xlink:title="Museo de Zoología from Universidad San Francisco de Quito" xlink:href="http://grbio.org/institution/universidad-san-francisco-de-quito" xlink:type="simple">ZSFQ</named-content> 0775, on its dorsal, ventral and lateral views. Photographs by David Brito-Zapata.</p></caption><graphic xmlns:xlink="http://www.w3.org/1999/xlink" xlink:href="zookeys-1180-257_article-107333__-g015.jpg" position="float" orientation="portrait" xlink:type="simple" id="oo_912043.jpg"><uri content-type="original_file" xlink:type="simple">https://binary.pensoft.net/fig/912043</uri></graphic></fig><fig id="F16" position="float" orientation="portrait"><object-id xmlns:xlink="http://www.w3.org/1999/xlink" content-type="doi" xlink:type="simple">10.3897/zookeys.1180.107333.figure16</object-id><object-id xmlns:xlink="http://www.w3.org/1999/xlink" content-type="arpha" xlink:type="simple">B2339DC6-1C45-53BB-8CEC-A5F564D6CB1E</object-id><label>Figure 16.</label><caption><p>Detailed ventral view of hand and feet of the holotype <named-content xmlns:xlink="http://www.w3.org/1999/xlink" content-type="dwc:institutional_code" xlink:title="Museo de Zoología from Universidad San Francisco de Quito" xlink:href="http://grbio.org/institution/universidad-san-francisco-de-quito" xlink:type="simple">ZSFQ</named-content> 0775 of <italic><tp:taxon-name><tp:taxon-name-part taxon-name-part-type="genus" reg="Pristimantis">Pristimantis</tp:taxon-name-part><tp:taxon-name-part taxon-name-part-type="species" reg="kayi">kayi</tp:taxon-name-part></tp:taxon-name></italic> sp. nov. Photographs David Brito-Zapata.</p></caption><graphic xmlns:xlink="http://www.w3.org/1999/xlink" xlink:href="zookeys-1180-257_article-107333__-g016.jpg" position="float" orientation="portrait" xlink:type="simple" id="oo_912044.jpg"><uri content-type="original_file" xlink:type="simple">https://binary.pensoft.net/fig/912044</uri></graphic></fig><fig id="F17" position="float" orientation="portrait"><object-id xmlns:xlink="http://www.w3.org/1999/xlink" content-type="doi" xlink:type="simple">10.3897/zookeys.1180.107333.figure17</object-id><object-id xmlns:xlink="http://www.w3.org/1999/xlink" content-type="arpha" xlink:type="simple">4916278F-1D00-5525-95DF-2063F355B787</object-id><label>Figure 17.</label><caption><p>Dorsal and ventral views of preserved type series of <italic><tp:taxon-name><tp:taxon-name-part taxon-name-part-type="genus" reg="Pristimantis">Pristimantis</tp:taxon-name-part><tp:taxon-name-part taxon-name-part-type="species" reg="kayi">kayi</tp:taxon-name-part></tp:taxon-name></italic> sp. nov. <bold>A</bold> holotype <named-content xmlns:xlink="http://www.w3.org/1999/xlink" content-type="dwc:institutional_code" xlink:title="Museo de Zoología from Universidad San Francisco de Quito" xlink:href="http://grbio.org/institution/universidad-san-francisco-de-quito" xlink:type="simple">ZSFQ</named-content> 0775, female; Paratypes <bold>B</bold><named-content xmlns:xlink="http://www.w3.org/1999/xlink" content-type="dwc:institutional_code" xlink:title="Museo de Zoología from Universidad San Francisco de Quito" xlink:href="http://grbio.org/institution/universidad-san-francisco-de-quito" xlink:type="simple">ZSFQ</named-content> 0779, female <bold>C</bold><abbrev xmlns:xlink="http://www.w3.org/1999/xlink" content-type="institution" xlink:title="Instituto Nacional de Biodiversidad, Quito" id="ABBRID0EOMCK" xlink:type="simple">DHMECN</abbrev> 16212, female <bold>D</bold><abbrev xmlns:xlink="http://www.w3.org/1999/xlink" content-type="institution" xlink:title="Museo de Zoología of Universidad Tecnológica Indoamérica" id="ABBRID0EVMCK" xlink:type="simple">MZUTI</abbrev> 5162, female <bold>E</bold><abbrev xmlns:xlink="http://www.w3.org/1999/xlink" content-type="institution" xlink:title="Museo de Zoología of Universidad Tecnológica Indoamérica" id="ABBRID0E3MCK" xlink:type="simple">MZUTI</abbrev> 4657, male <bold>F</bold><named-content xmlns:xlink="http://www.w3.org/1999/xlink" content-type="dwc:institutional_code" xlink:title="Museo de Zoología from Universidad San Francisco de Quito" xlink:href="http://grbio.org/institution/universidad-san-francisco-de-quito" xlink:type="simple">ZSFQ</named-content> 0773, male <bold>G</bold><abbrev xmlns:xlink="http://www.w3.org/1999/xlink" content-type="institution" xlink:title="Instituto Nacional de Biodiversidad, Quito" id="ABBRID0EKNCK" xlink:type="simple">DHMECN</abbrev> 15233, male <bold>H</bold><abbrev xmlns:xlink="http://www.w3.org/1999/xlink" content-type="institution" xlink:title="Instituto Nacional de Biodiversidad, Quito" id="ABBRID0ERNCK" xlink:type="simple">DHMECN</abbrev> 18440, male; Photographs by JPRPR and David Brito-Zapata.</p></caption><graphic xmlns:xlink="http://www.w3.org/1999/xlink" xlink:href="zookeys-1180-257_article-107333__-g017.jpg" position="float" orientation="portrait" xlink:type="simple" id="oo_912045.jpg"><uri content-type="original_file" xlink:type="simple">https://binary.pensoft.net/fig/912045</uri></graphic></fig></tp:treatment-sec><tp:treatment-sec sec-type="comparisons" id="SECID0E2NCK"><title>Comparison with other species</title><p><bold>(Figs <xref ref-type="fig" rid="F5">5</xref>, <xref ref-type="fig" rid="F8">8</xref>, <xref ref-type="fig" rid="F9">9</xref>).</bold><italic><tp:taxon-name><tp:taxon-name-part taxon-name-part-type="genus" reg="Pristimantis">Pristimantis</tp:taxon-name-part><tp:taxon-name-part taxon-name-part-type="species" reg="kayi">kayi</tp:taxon-name-part></tp:taxon-name></italic> sp. nov. is most similar to <italic><tp:taxon-name><tp:taxon-name-part taxon-name-part-type="genus" reg="Pristimantis">P.</tp:taxon-name-part><tp:taxon-name-part taxon-name-part-type="species" reg="gladiator">gladiator</tp:taxon-name-part></tp:taxon-name></italic> (Lynch, 1976), <italic><tp:taxon-name><tp:taxon-name-part taxon-name-part-type="genus" reg="Pristimantis">P.</tp:taxon-name-part><tp:taxon-name-part taxon-name-part-type="species" reg="festae">festae</tp:taxon-name-part></tp:taxon-name></italic> (Peracca, 1904), and <italic><tp:taxon-name><tp:taxon-name-part taxon-name-part-type="genus" reg="Pristimantis">P.</tp:taxon-name-part><tp:taxon-name-part taxon-name-part-type="species" reg="donnelsoni">donnelsoni</tp:taxon-name-part></tp:taxon-name></italic> sp. nov. <italic><tp:taxon-name><tp:taxon-name-part taxon-name-part-type="genus" reg="Pristimantis">Pristimantis</tp:taxon-name-part><tp:taxon-name-part taxon-name-part-type="species" reg="kayi">kayi</tp:taxon-name-part></tp:taxon-name></italic> sp. nov. differs from <italic><tp:taxon-name><tp:taxon-name-part taxon-name-part-type="genus" reg="Pristimantis">P.</tp:taxon-name-part><tp:taxon-name-part taxon-name-part-type="species" reg="gladiator">gladiator</tp:taxon-name-part></tp:taxon-name></italic> and <italic><tp:taxon-name><tp:taxon-name-part taxon-name-part-type="genus" reg="Pristimantis">P.</tp:taxon-name-part><tp:taxon-name-part taxon-name-part-type="species" reg="festae">festae</tp:taxon-name-part></tp:taxon-name></italic> by being smaller (Kruskal-Wallis Chi<sup>2</sup> = 25.39, p = &lt; 0.001, Table <xref ref-type="table" rid="T2">2</xref>, Fig. <xref ref-type="fig" rid="F9">9</xref>). Additionally, <italic><tp:taxon-name><tp:taxon-name-part taxon-name-part-type="genus" reg="Pristimantis">P.</tp:taxon-name-part><tp:taxon-name-part taxon-name-part-type="species" reg="kayi">kayi</tp:taxon-name-part></tp:taxon-name></italic> sp. nov. differs from <italic><tp:taxon-name><tp:taxon-name-part taxon-name-part-type="genus" reg="Pristimantis">P.</tp:taxon-name-part><tp:taxon-name-part taxon-name-part-type="species" reg="festae">festae</tp:taxon-name-part></tp:taxon-name></italic> by having orange to red spots on the groin (white to reddish large spots in <italic><tp:taxon-name><tp:taxon-name-part taxon-name-part-type="genus" reg="Pristimantis">P.</tp:taxon-name-part><tp:taxon-name-part taxon-name-part-type="species" reg="festae">festae</tp:taxon-name-part></tp:taxon-name></italic>; Fig. <xref ref-type="fig" rid="F5">5</xref>) and slightly expanded discs on outer fingers (discs not expanded in <italic><tp:taxon-name><tp:taxon-name-part taxon-name-part-type="genus" reg="Pristimantis">P.</tp:taxon-name-part><tp:taxon-name-part taxon-name-part-type="species" reg="festae">festae</tp:taxon-name-part></tp:taxon-name></italic>). <italic><tp:taxon-name><tp:taxon-name-part taxon-name-part-type="genus" reg="Pristimantis">Pristimantis</tp:taxon-name-part><tp:taxon-name-part taxon-name-part-type="species" reg="kayi">kayi</tp:taxon-name-part></tp:taxon-name></italic> sp. nov. is similar to the allopatric <italic><tp:taxon-name><tp:taxon-name-part taxon-name-part-type="genus" reg="Pristimantis">P.</tp:taxon-name-part><tp:taxon-name-part taxon-name-part-type="species" reg="donnelsoni">donnelsoni</tp:taxon-name-part></tp:taxon-name></italic> sp. nov.; however, the diameter of the tympanum in males is larger in <italic><tp:taxon-name><tp:taxon-name-part taxon-name-part-type="genus" reg="Pristimantis">P.</tp:taxon-name-part><tp:taxon-name-part taxon-name-part-type="species" reg="kayi">kayi</tp:taxon-name-part></tp:taxon-name></italic> sp. nov. compared to <italic><tp:taxon-name><tp:taxon-name-part taxon-name-part-type="genus" reg="Pristimantis">P.</tp:taxon-name-part><tp:taxon-name-part taxon-name-part-type="species" reg="donnelsoni">donnelsoni</tp:taxon-name-part></tp:taxon-name></italic> sp. nov. and the other closely-related species (i.e. <italic><tp:taxon-name><tp:taxon-name-part taxon-name-part-type="genus" reg="Pristimantis">P.</tp:taxon-name-part><tp:taxon-name-part taxon-name-part-type="species" reg="festae">festae</tp:taxon-name-part></tp:taxon-name></italic> and <italic><tp:taxon-name><tp:taxon-name-part taxon-name-part-type="genus" reg="Pristimantis">P.</tp:taxon-name-part><tp:taxon-name-part taxon-name-part-type="species" reg="gladiator">gladiator</tp:taxon-name-part></tp:taxon-name></italic>) (Kruskal-Wallis Chi<sup>2</sup> = 10.28, p = &lt; 0.05*, Table <xref ref-type="table" rid="T2">2</xref>, Fig. <xref ref-type="fig" rid="F9">9</xref>). The most conspicuous differences in the skull morphology between the two new species are listed below (Fig. <xref ref-type="fig" rid="F8">8</xref>): in <italic><tp:taxon-name><tp:taxon-name-part taxon-name-part-type="genus" reg="Pristimantis">P.</tp:taxon-name-part><tp:taxon-name-part taxon-name-part-type="species" reg="kayi">kayi</tp:taxon-name-part></tp:taxon-name></italic> sp. nov., the parasphenoid is much more developed than in <italic><tp:taxon-name><tp:taxon-name-part taxon-name-part-type="genus" reg="Pristimantis">P.</tp:taxon-name-part><tp:taxon-name-part taxon-name-part-type="species" reg="donnelsoni">donnelsoni</tp:taxon-name-part></tp:taxon-name></italic> sp. nov., with its lateral alary processes almost reaching the squamosal; also, the palatine bones are shorter in <italic><tp:taxon-name><tp:taxon-name-part taxon-name-part-type="genus" reg="Pristimantis">P.</tp:taxon-name-part><tp:taxon-name-part taxon-name-part-type="species" reg="kayi">kayi</tp:taxon-name-part></tp:taxon-name></italic> sp. nov. than in <italic><tp:taxon-name><tp:taxon-name-part taxon-name-part-type="genus" reg="Pristimantis">P.</tp:taxon-name-part><tp:taxon-name-part taxon-name-part-type="species" reg="donnelsoni">donnelsoni</tp:taxon-name-part></tp:taxon-name></italic> sp. nov. Finally, the zygomatic ramus of the squamosal is much longer in <italic><tp:taxon-name><tp:taxon-name-part taxon-name-part-type="genus" reg="Pristimantis">P.</tp:taxon-name-part><tp:taxon-name-part taxon-name-part-type="species" reg="kayi">kayi</tp:taxon-name-part></tp:taxon-name></italic> sp. nov. than in <italic><tp:taxon-name><tp:taxon-name-part taxon-name-part-type="genus" reg="Pristimantis">P.</tp:taxon-name-part><tp:taxon-name-part taxon-name-part-type="species" reg="donnelsoni">donnelsoni</tp:taxon-name-part></tp:taxon-name></italic> sp. nov. (Fig. <xref ref-type="fig" rid="F8">8</xref>).</p></tp:treatment-sec><tp:treatment-sec sec-type="description" id="SECID0ENXCK"><title>Description of the holotype</title><p><bold>(Figs <xref ref-type="fig" rid="F13">13</xref>, <xref ref-type="fig" rid="F15">15</xref>, <xref ref-type="fig" rid="F16">16</xref>).</bold> Adult female (<named-content xmlns:xlink="http://www.w3.org/1999/xlink" content-type="dwc:institutional_code" xlink:title="Museo de Zoología from Universidad San Francisco de Quito" xlink:href="http://grbio.org/institution/universidad-san-francisco-de-quito" xlink:type="simple">ZSFQ</named-content> 0775) robust body; head slightly longer than wide, not as wide as body, head width 35.27% of <abbrev xmlns:xlink="http://www.w3.org/1999/xlink" xlink:title="snout–vent length" id="ABBRID0EHYCK" xlink:type="simple">SVL</abbrev> (19.7); head length 38% of <abbrev xmlns:xlink="http://www.w3.org/1999/xlink" xlink:title="snout–vent length" id="ABBRID0ELYCK" xlink:type="simple">SVL</abbrev>; snout rounded in dorsal view, protruding in lateral view; eye-nostril distance 9% of <abbrev xmlns:xlink="http://www.w3.org/1999/xlink" xlink:title="snout–vent length" id="ABBRID0EPYCK" xlink:type="simple">SVL</abbrev>; with small papilla at tip (Fig. <xref ref-type="fig" rid="F1">1</xref>); in lateral view, distinct rostral ridge; loreal region slightly concave; nostrils protruding, laterally directed; interorbital area flat, wider than upper eyelid (upper eyelid width 62% of OID); cranial ridges absent; upper eyelid with one conical and several non-conical tubercles; tympanic membrane well defined, pigmented like surrounding skin; tympanic ring distinct, round; supratympanic fold present, obscuring anterodorsal and posterodorsal edges of the ring; tympanic diameter 46% of eye length; several low to conical tubercles situated in the area just posterior to tympanum. Choanae are small, with an oval to square shape, not concealed by the palatal shelf of maxillary; the dentigerous process of the vomer oblique, widely separated, posteromedial to choanae, each bearing two small teeth; tongue slightly longer than wide, granular, with a conspicuous notch along the posterior border.</p><p>The skin of the head is greyish; the dorsum greyish, with scattered small tubercles, some of which are aligned over a W-shaped occipital marking, forming folds; upper flanks with numerous low warts; venter slightly areolate; discoidal fold absent; the cloacal sheath is absent; fingers with thin lateral bangs; length of fingers I &lt; II &lt; IV &lt; III; palmar tubercle round, thenar tubercle oval (Fig. <xref ref-type="fig" rid="F16">16</xref>); subarticular tubercles round, not prominent; supernumerary palmar tubercles not evident; disc sheath of Finger I not expanded; those of Fingers II–IV slightly expanded; all disc sheaths with nearly elliptical ventral pads defined by grooves (Fig. <xref ref-type="fig" rid="F16">16</xref>).</p><p>Hind limbs relatively robust; tibia length 47% <abbrev xmlns:xlink="http://www.w3.org/1999/xlink" xlink:title="snout–vent length" id="ABBRID0EDZCK" xlink:type="simple">SVL</abbrev>; foot length slightly smaller than tibia length (foot length 44% <abbrev xmlns:xlink="http://www.w3.org/1999/xlink" xlink:title="snout–vent length" id="ABBRID0EHZCK" xlink:type="simple">SVL</abbrev>); tarsal tubercles present; small, conical tubercle on heel; toes with narrow lateral fringes (Fig. <xref ref-type="fig" rid="F16">16</xref>); subarticular tubercles round, not prominent; inner metatarsal tubercle oval, two times the size of outer tubercle; few low supernumerary plantar tubercles present (Fig. <xref ref-type="fig" rid="F16">16</xref>); disc covers of Toes slightly expanded; toes with defined pads; disc pads nearly elliptical; toe lengths I &lt; II &lt; III &lt; V &lt; IV (Fig. <xref ref-type="fig" rid="F16">16</xref>); the tip of Toe V reaches the middle level of penultimate subarticular tubercle of Toe IV; the tip of Toe III almost reaches the proximal border of penultimate subarticular tubercle of Toe IV.</p></tp:treatment-sec><tp:treatment-sec sec-type="description" id="SECID0EXZCK"><title>Measurements of the holotype</title><p><bold>(in mm).</bold> Adult female, <named-content xmlns:xlink="http://www.w3.org/1999/xlink" content-type="dwc:institutional_code" xlink:title="Museo de Zoología from Universidad San Francisco de Quito" xlink:href="http://grbio.org/institution/universidad-san-francisco-de-quito" xlink:type="simple">ZSFQ</named-content> 0775. <abbrev xmlns:xlink="http://www.w3.org/1999/xlink" xlink:title="snout–vent length" id="ABBRID0EE1CK" xlink:type="simple">SVL</abbrev> = 19.7; Tibia Length = 9.3; Foot Length = 8.6; Hand Length = 5.0; Head Length = 7.5; Head Width = 7.0; Eye Diameter = 2.4; Tympanum Diameter = 1.1; forearm length = 4.4; snout length = 5.6; Tarsus length = 5.3; Thigh Length = 8.3; Upper arm Length = 3.1; Interorbital Distance = 2.6; Upper Eyelid Width = 1.6; Internarial Distance = 2.1; Eye–Nostril distance = 1.8; Finger III Width = 0.8; Toe IV Width = 0.3.</p></tp:treatment-sec><tp:treatment-sec sec-type="Colour of holotype in life" id="SECID0EI1CK"><title>Colour of holotype in life</title><p><bold>(Fig. <xref ref-type="fig" rid="F13">13</xref>).</bold> Head, sides of the head, dorsum, flanks and limbs brown, with darker interorbital bar, lips banded with light and dark brown; broad dark brown supratympanic band extending from region anterior to tympanum to before arm insertion. Flanks lighter than dorsum with oblique, dark bands, several scattered whitish markings near the groin and a white spot in the axilla; limbs banded in shades of dark brown. The throat and belly are dark brown and covered with scattered small yellowish-white spots; the lower ventral part has orange spots; the ventral surfaces of the forelimbs are lighter brown. Iris golden with dark brown reticulations, with a reddish-copper horizontal bar.</p></tp:treatment-sec><tp:treatment-sec sec-type="Colouration of holotype in ethanol" id="SECID0EV1CK"><title>Colouration of holotype in ethanol</title><p><bold>(Figs <xref ref-type="fig" rid="F15">15</xref>, <xref ref-type="fig" rid="F16">16</xref>).</bold> The holotype has the following colour pattern: head pale brown with darker interorbital and labial bars; black supratympanic stripe; dorsum brown with several darker markings. Flanks grey to black with minute white spots and lighter diagonal stripes. Groin black with large white spots. The dorsal surfaces of limbs are pale brown with dark brown bars. Cloacal region pale brown, delimited by supracloacal black stripe. The anterior and posterior surfaces of the thighs are brown with several medium to large cream spots. Throat and chest cream-brown with darker marks on the centre (Fig. <xref ref-type="fig" rid="F15">15</xref>). Venter dark grey, with minute to large white spots. Palms and soles are mostly cream, with some pigmentation of Finger IV and Toe V (Fig. <xref ref-type="fig" rid="F16">16</xref>).</p></tp:treatment-sec><tp:treatment-sec sec-type="Osteology of the skull" id="SECID0EO2CK"><title>Osteology of the skull.</title><p>The skull of the adult female paratype <abbrev xmlns:xlink="http://www.w3.org/1999/xlink" content-type="institution" xlink:title="Instituto Nacional de Biodiversidad, Quito" id="ABBRID0EU2CK" xlink:type="simple">DHMECN</abbrev> 14447 is illustrated on its dorsal and ventral surfaces in Fig. <xref ref-type="fig" rid="F8">8</xref>. We describe the main skull bones with diagnostic characters in Table <xref ref-type="table" rid="T3">3</xref>. Skull is slightly longer than wide. Dorsally paired nasals overlap the sphenethmoid; the sphenethmoid articulates posteriorly with the frontoparietals, posterior border of frontoparietal is irregular and not projected. A large frontoparietal fontanelle, connected to two parietal fontanelles, is delimited by the sphenethmoid and the frontoparietals.</p><p>In ventral view, anterior margin of the sphenethmoid is rounded. The palatines are relatively short and overlap the sphenethmoid on its anterior portion. Vomers are narrowly separated medially; each vomer has three distinctive rami; the dentigerous process of the vomer does not reach the level of the palatine and almost contacts the tip of the cultriform process of the parasphenoid. The large parasphenoid presents the shape of an inverted cross; the alary processes are directed transversely, partially covering the otic area and almost reaching the squamosal; the posterior process of the parasphenoid almost reaches the foramen magnum. In the dorsal view, the long zygomatic ramus of the squamosal presents an elongated and acuminated anterior border that extends towards the level of the maxilla (Fig. <xref ref-type="fig" rid="F8">8</xref>).</p></tp:treatment-sec><tp:treatment-sec sec-type="variation" id="SECID0EH3CK"><title>Variation</title><p><bold>(Figs <xref ref-type="fig" rid="F14">14</xref>, <xref ref-type="fig" rid="F17">17</xref>).</bold> Dorsal surfaces with various shades of brown, with or without darker bands or bars. Darker facial markings such as labial, canthal and interorbital bars are usually present. Dorsal mark is an inverted “V” in the coccygeal region; other patterns include arrangements of thin lines arranged longitudinally. Dorsal surface of hands and feet with irregular brown spots. The fore- and hind limbs are banded with dark brown, separated by light brown interspaces. Flanks with various shades of brown, usually lighter than dorsum. Hind surfaces of thighs with black or dark brown bars and cream interspaces. Groin with orange and sometimes yellowish-white spots on an orange background. Belly brown; sometimes mottled. The belly may have numerous orange to yellowish-white spots. In some specimens, there is a yellowish-white cross on the belly. Iris is golden to bronze with fine black reticulations and a reddish-copper horizontal middle stripe.</p></tp:treatment-sec><tp:treatment-sec sec-type="description" id="SECID0EY3CK"><title>Call description</title><p><bold>(Fig. <xref ref-type="fig" rid="F18">18</xref>).</bold> The description is based on the call of an adult male (<abbrev xmlns:xlink="http://www.w3.org/1999/xlink" content-type="institution" xlink:title="Museo de Zoología of Universidad Tecnológica Indoamérica" id="ABBRID0EF4CK" xlink:type="simple">MZUTI</abbrev> 852), recorded during the night (21:40 h) by Italo Tapia on 7 June 2012, at the Cordillera de los Guacamayos, Province of Napo, Ecuador. The male was calling from leaf litter at ground level. The air temperature was 12.2 °C. The recording consisted of 21 calls, 37 notes and 856 pulses. The call of <italic><tp:taxon-name><tp:taxon-name-part taxon-name-part-type="genus" reg="Pristimantis">Pristimantis</tp:taxon-name-part><tp:taxon-name-part taxon-name-part-type="species" reg="kayi">kayi</tp:taxon-name-part></tp:taxon-name></italic> sp. nov. is composed of the emission of several elements with different characteristics, ranging from single notes to pulsed notes. The call (Fig. <xref ref-type="fig" rid="F1">1</xref>) has a mean dominant frequency of 3.19 ± 0.05 kHz, with 2–6 partial harmonics in the spectrogram. It has a mean duration of 165.1 ± 130.1 ms. The mean interval between calls is 4565.6 ± 5742.3 ms, emitted at a mean rate of 32.6 ± 23.2 calls/minute. Calls are composed of 1 to 7 notes. Notes have a mean duration of 36.0 ± 18.3 ms. The mean interval between notes is 43.8 ± 36.2 ms, emitted at a mean rate of 15.7 ± 6.1 notes/second. The notes are composed of 2 to 13 pulses. Pulses have a mean duration of 3.9 ± 1.1 ms, with a mean interval between pulses of 4.2 ± 2.8 ms, emitted at a mean rate of 202.2 ± 119.7 pulses/second (Table <xref ref-type="table" rid="T4">4</xref>). The call of <italic><tp:taxon-name><tp:taxon-name-part taxon-name-part-type="genus" reg="Pristimantis">Pristimantis</tp:taxon-name-part><tp:taxon-name-part taxon-name-part-type="species" reg="kayi">kayi</tp:taxon-name-part></tp:taxon-name></italic> sp. nov. does not present stereotyped notes. Due to their structural elements (i.e. notes–pulses), notes can be classified into three different types: Single note calls (<abbrev xmlns:xlink="http://www.w3.org/1999/xlink" xlink:title="Single note calls" id="ABBRID0EI5CK" xlink:type="simple">CNS</abbrev>; Fig. <xref ref-type="fig" rid="F18">18A</xref>), Pulsed note calls (<abbrev xmlns:xlink="http://www.w3.org/1999/xlink" xlink:title="Pulsed note calls" id="ABBRID0EQ5CK" xlink:type="simple">CNP</abbrev>; Fig. <xref ref-type="fig" rid="F18">18B</xref>) and Complex calls (<abbrev xmlns:xlink="http://www.w3.org/1999/xlink" xlink:title="Pulsed note calls" id="ABBRID0EY5CK" xlink:type="simple">CNP</abbrev>; Fig. <xref ref-type="fig" rid="F18">18C</xref>), which contain single (non-pulsed) and pulsed notes in its structure. Temporal and spectral measurements of the different call types are shown in Table <xref ref-type="table" rid="T4">4</xref>.</p><fig id="F18" position="float" orientation="portrait"><object-id xmlns:xlink="http://www.w3.org/1999/xlink" content-type="doi" xlink:type="simple">10.3897/zookeys.1180.107333.figure18</object-id><object-id xmlns:xlink="http://www.w3.org/1999/xlink" content-type="arpha" xlink:type="simple">4C0B7611-EACB-5C5E-AFA5-0148BE448556</object-id><label>Figure 18.</label><caption><p>Call of <italic><tp:taxon-name><tp:taxon-name-part taxon-name-part-type="genus" reg="Pristimantis">Pristimantis</tp:taxon-name-part><tp:taxon-name-part taxon-name-part-type="species" reg="kayi">kayi</tp:taxon-name-part></tp:taxon-name></italic> sp. nov. (adult male, <abbrev xmlns:xlink="http://www.w3.org/1999/xlink" content-type="institution" xlink:title="Museo de Zoología of Universidad Tecnológica Indoamérica" id="ABBRID0EX6CK" xlink:type="simple">MZUTI</abbrev> 852). The species has different types of calls, represented as follows: <bold>A</bold> single note call <bold>B</bold> pulsed note calls <bold>C</bold> complex calls (non-pulsed and pulsed notes).</p></caption><graphic xmlns:xlink="http://www.w3.org/1999/xlink" xlink:href="zookeys-1180-257_article-107333__-g018.jpg" position="float" orientation="portrait" xlink:type="simple" id="oo_912046.jpg"><uri content-type="original_file" xlink:type="simple">https://binary.pensoft.net/fig/912046</uri></graphic></fig><table-wrap id="T4" position="float" orientation="portrait"><label>Table 4.</label><caption><p>Spectral and temporal measurements of the call of <italic><tp:taxon-name><tp:taxon-name-part taxon-name-part-type="genus" reg="Pristimantis">Pristimantis</tp:taxon-name-part><tp:taxon-name-part taxon-name-part-type="species" reg="kayi">kayi</tp:taxon-name-part></tp:taxon-name></italic> sp. nov. Abbreviations are: <abbrev xmlns:xlink="http://www.w3.org/1999/xlink" xlink:title="Dominant frequency" id="ABBRID0E2ADK" xlink:type="simple">DF</abbrev> = Dominant frequency; <abbrev xmlns:xlink="http://www.w3.org/1999/xlink" xlink:title="Number of visible harmonics" id="ABBRID0E6ADK" xlink:type="simple">NH</abbrev> = Number of visible harmonics; 2f0–7f0 = Harmonic frequencies; <abbrev xmlns:xlink="http://www.w3.org/1999/xlink" xlink:title="Call duration" id="ABBRID0EDBDK" xlink:type="simple">CD</abbrev> = Call duration; <abbrev xmlns:xlink="http://www.w3.org/1999/xlink" xlink:title="Intervals between calls" id="ABBRID0EHBDK" xlink:type="simple">IC</abbrev> Intervals between calls; <abbrev xmlns:xlink="http://www.w3.org/1999/xlink" xlink:title="Call rate" id="ABBRID0ELBDK" xlink:type="simple">CR</abbrev> = Call rate; <abbrev xmlns:xlink="http://www.w3.org/1999/xlink" xlink:title="Notes/call" id="ABBRID0EPBDK" xlink:type="simple">NC</abbrev> = Notes/call; <abbrev xmlns:xlink="http://www.w3.org/1999/xlink" xlink:title="Note duration" id="ABBRID0ETBDK" xlink:type="simple">ND</abbrev> = Note duration; <abbrev xmlns:xlink="http://www.w3.org/1999/xlink" xlink:title="Intervals between notes" id="ABBRID0EXBDK" xlink:type="simple">IN</abbrev> = Intervals between notes; <abbrev xmlns:xlink="http://www.w3.org/1999/xlink" xlink:title="Note rate" id="ABBRID0E2BDK" xlink:type="simple">NR</abbrev> = Note rate; <abbrev xmlns:xlink="http://www.w3.org/1999/xlink" xlink:title="Pulses/Note" id="ABBRID0E6BDK" xlink:type="simple">PN</abbrev> = Pulses/Note; <abbrev xmlns:xlink="http://www.w3.org/1999/xlink" xlink:title="Pulses/Note" id="ABBRID0EDCDK" xlink:type="simple">PN</abbrev> = Pulse duration; <abbrev xmlns:xlink="http://www.w3.org/1999/xlink" xlink:title="Interval between pulses" id="ABBRID0EHCDK" xlink:type="simple">IP</abbrev> = Interval between pulses; <abbrev xmlns:xlink="http://www.w3.org/1999/xlink" xlink:title="Pulse rate" id="ABBRID0ELCDK" xlink:type="simple">PR</abbrev> = Pulse rate. The abbreviations used in the call types correspond to: <abbrev xmlns:xlink="http://www.w3.org/1999/xlink" xlink:title="Single note calls" id="ABBRID0EPCDK" xlink:type="simple">CNS</abbrev> = Single note calls; <abbrev xmlns:xlink="http://www.w3.org/1999/xlink" xlink:title="Pulsed note calls" id="ABBRID0ETCDK" xlink:type="simple">CNP</abbrev> = Pulsed note calls; <abbrev xmlns:xlink="http://www.w3.org/1999/xlink" xlink:title="Complex calls" id="ABBRID0EXCDK" xlink:type="simple">CCO</abbrev> = Complex calls. The abbreviations used in units of measurement correspond to: kHz = kilohertz; ms = milliseconds; s = seconds; /min = per minute; /s = per second.</p></caption><table id="TID0EORAK" rules="all"><tbody><tr><th rowspan="2" colspan="1">Parameters</th><th rowspan="1" colspan="1">Call</th><th rowspan="1" colspan="3">Call Types</th></tr><tr><th rowspan="1" colspan="1">(general)</th><th rowspan="1" colspan="1">Type <abbrev xmlns:xlink="http://www.w3.org/1999/xlink" xlink:title="Single note calls" id="ABBRID0ERDDK" xlink:type="simple">CNS</abbrev></th><th rowspan="1" colspan="1">Type <abbrev xmlns:xlink="http://www.w3.org/1999/xlink" xlink:title="Pulsed note calls" id="ABBRID0EYDDK" xlink:type="simple">CNP</abbrev></th><th rowspan="1" colspan="1">Type <abbrev xmlns:xlink="http://www.w3.org/1999/xlink" xlink:title="Complex calls" id="ABBRID0E6DDK" xlink:type="simple">CCO</abbrev></th></tr><tr><td rowspan="1" colspan="1"><abbrev xmlns:xlink="http://www.w3.org/1999/xlink" xlink:title="Call duration" id="ABBRID0EHEDK" xlink:type="simple">CD</abbrev> (ms)</td><td rowspan="1" colspan="1">10–463 (165.13 ± 130.06)</td><td rowspan="1" colspan="1">10–213 (75.30 ± 83.53)</td><td rowspan="1" colspan="1">40–463 (258.29 ± 105.37)</td><td rowspan="1" colspan="1">91–189 (114.29 ± 34.30)</td></tr><tr><td rowspan="1" colspan="1"><abbrev xmlns:xlink="http://www.w3.org/1999/xlink" xlink:title="Intervals between calls" id="ABBRID0E3EDK" xlink:type="simple">IC</abbrev> (ms)</td><td rowspan="1" colspan="1">528–32821 (4565.61 ± 5742.25)</td><td rowspan="1" colspan="1">–</td><td rowspan="1" colspan="1">–</td><td rowspan="1" colspan="1">–</td></tr><tr><td rowspan="1" colspan="1"><abbrev xmlns:xlink="http://www.w3.org/1999/xlink" xlink:title="Call rate" id="ABBRID0ERFDK" xlink:type="simple">CR</abbrev> (/min)</td><td rowspan="1" colspan="1">1.82–112.78 (32.61 ± 23.23)</td><td rowspan="1" colspan="1">–</td><td rowspan="1" colspan="1">–</td><td rowspan="1" colspan="1">–</td></tr><tr><td rowspan="1" colspan="1">
                        <abbrev xmlns:xlink="http://www.w3.org/1999/xlink" xlink:title="Notes/call" id="ABBRID0EGGDK" xlink:type="simple">NC</abbrev>
                      </td><td rowspan="1" colspan="1">1–7 (2.62 ± 1.68)</td><td rowspan="1" colspan="1">1–2 (1.32 ± 0.48)</td><td rowspan="1" colspan="1">1–7 (3.76 ± 1.65)</td><td rowspan="1" colspan="1">2</td></tr><tr><td rowspan="1" colspan="1"><abbrev xmlns:xlink="http://www.w3.org/1999/xlink" xlink:title="Note duration" id="ABBRID0E2GDK" xlink:type="simple">ND</abbrev> (ms)</td><td rowspan="1" colspan="1">10–111 (36.01 ± 18.32)</td><td rowspan="1" colspan="1">10–21 (13.82 ± 2.76)</td><td rowspan="1" colspan="1">12–111 (39.85 ± 17.07)</td><td rowspan="1" colspan="1">15–35 (21.40 ± 5.28)</td></tr><tr><td rowspan="1" colspan="1"><abbrev xmlns:xlink="http://www.w3.org/1999/xlink" xlink:title="Intervals between notes" id="ABBRID0EQHDK" xlink:type="simple">IN</abbrev> (ms)</td><td rowspan="1" colspan="1">16–184 (43.81 ± 36.18)</td><td rowspan="1" colspan="1">134–184 (155.70 ± 17.45)</td><td rowspan="1" colspan="1">16–69 (31.94 ± 8.73)</td><td rowspan="1" colspan="1">49–150 (70.86 ± 36.13)</td></tr><tr><td rowspan="1" colspan="1"><abbrev xmlns:xlink="http://www.w3.org/1999/xlink" xlink:title="Note rate" id="ABBRID0EFIDK" xlink:type="simple">NR</abbrev> (/s)</td><td rowspan="1" colspan="1">5.13–35.71 (15.68 ± 6.05)</td><td rowspan="1" colspan="1">5.13–6.94 (6.14 ± 0.69)</td><td rowspan="1" colspan="1">10.42–35.71 (16.95 ± 5.22)</td><td rowspan="1" colspan="1">5.75–14.93 (11.55 ± 3.08)</td></tr><tr><td rowspan="1" colspan="1">
                        <abbrev xmlns:xlink="http://www.w3.org/1999/xlink" xlink:title="Pulses/Note" id="ABBRID0E1IDK" xlink:type="simple">PN</abbrev>
                      </td><td rowspan="1" colspan="1">2–13 (5.70 ± 2.19)</td><td rowspan="1" colspan="1">–</td><td rowspan="1" colspan="1">2–13 (5.55 ± 2.30)</td><td rowspan="1" colspan="1">2–9 (6 ± 2.62)</td></tr><tr><td rowspan="1" colspan="1"><abbrev xmlns:xlink="http://www.w3.org/1999/xlink" xlink:title="Pulse duration" id="ABBRID0EPJDK" xlink:type="simple">PD</abbrev> (ms)</td><td rowspan="1" colspan="1">1–8 (2.95 ± 1.07)</td><td rowspan="1" colspan="1">–</td><td rowspan="1" colspan="1">1–8 (3 ± 1.07)</td><td rowspan="1" colspan="1">1–7 (2.47 ± 1.06)</td></tr><tr><td rowspan="1" colspan="1"><abbrev xmlns:xlink="http://www.w3.org/1999/xlink" xlink:title="Interval between pulses" id="ABBRID0EEKDK" xlink:type="simple">IP</abbrev> (ms)</td><td rowspan="1" colspan="1">0.6–13 (4.19 ± 2.80)</td><td rowspan="1" colspan="1">–</td><td rowspan="1" colspan="1">0.6–13 (4.32 ± 2.81)</td><td rowspan="1" colspan="1">0.6–8 (2.02 ± 1.71)</td></tr><tr><td rowspan="1" colspan="1"><abbrev xmlns:xlink="http://www.w3.org/1999/xlink" xlink:title="Pulse rate" id="ABBRID0EZKDK" xlink:type="simple">PR</abbrev> (/s)</td><td rowspan="1" colspan="1">66.77–769.23 (202.15 ± 119.72)</td><td rowspan="1" colspan="1">–</td><td rowspan="1" colspan="1">66.77–769.23 (190.05 ± 108.22)</td><td rowspan="1" colspan="1">69.93–769.23 (345.21 ± 157.84)</td></tr><tr><td rowspan="1" colspan="1"><abbrev xmlns:xlink="http://www.w3.org/1999/xlink" xlink:title="Dominant frequency" id="ABBRID0EOLDK" xlink:type="simple">DF</abbrev> (kHz)</td><td rowspan="1" colspan="1">3–3.38 (3.19 ± 0.05)</td><td rowspan="1" colspan="1">3–3.38 (3.21 ± 0.07)</td><td rowspan="1" colspan="1">3–3.38 (3.19 ± 0.04)</td><td rowspan="1" colspan="1">3–3.38 (3.19 ± 0.07)</td></tr><tr><td rowspan="1" colspan="1">
                        <abbrev xmlns:xlink="http://www.w3.org/1999/xlink" xlink:title="Number of visible harmonics" id="ABBRID0EDMDK" xlink:type="simple">NH</abbrev>
                      </td><td rowspan="1" colspan="1">2–6 (4.09 ± 1.04)</td><td rowspan="1" colspan="1">3–7 (5.32 ± 0.91)</td><td rowspan="1" colspan="1">3–6 (4.02 ± 1.01)</td><td rowspan="1" colspan="1">3–6 (4.07 ± 1.08)</td></tr><tr><td rowspan="1" colspan="1">2f0 (kHz)</td><td rowspan="1" colspan="1">6–6.75 (6.38 ± 0.09)</td><td rowspan="1" colspan="1">6–6.75 (6.46 ± 0.16)</td><td rowspan="1" colspan="1">6–6.75 (6.38 ± 0.08)</td><td rowspan="1" colspan="1">6–6.75 (6.39 ± 0.11)</td></tr><tr><td rowspan="1" colspan="1">3f0 (kHz)</td><td rowspan="1" colspan="1">9–10.50 (9.56 ± 0.13)</td><td rowspan="1" colspan="1">9–10.13 (9.64 ± 0.22)</td><td rowspan="1" colspan="1">9–10.50 (9.55 ± 0.12)</td><td rowspan="1" colspan="1">9–10.13 (9.56 ± 0.18)</td></tr><tr><td rowspan="1" colspan="1">4f0 (kHz)</td><td rowspan="1" colspan="1">12–13.50 (12.75 ± 0.17)</td><td rowspan="1" colspan="1">12–13.50 (12.81 ± 0.27)</td><td rowspan="1" colspan="1">12–13.50 (12.74 ± 0.15)</td><td rowspan="1" colspan="1">12–13.50 (12.80 ± 0.24)</td></tr><tr><td rowspan="1" colspan="1">5f0 (kHz)</td><td rowspan="1" colspan="1">15–16.88 (15.96 ± 0.24)</td><td rowspan="1" colspan="1">15.75–16.88 (16.03 ± 0.27)</td><td rowspan="1" colspan="1">15–16.88 (15.94 ± 0.21)</td><td rowspan="1" colspan="1">15–16.88 (16.04 ± 0.39)</td></tr><tr><td rowspan="1" colspan="1">6f0 (kHz)</td><td rowspan="1" colspan="1">18–20.25 (19.16 ± 0.23)</td><td rowspan="1" colspan="1">19.13–20.25 (19.25 ± 0.31)</td><td rowspan="1" colspan="1">18–19.13 (19.13 ± 0.18)</td><td rowspan="1" colspan="1">18.94–20.25 (18.13 ± 0.08)</td></tr><tr><td rowspan="1" colspan="1">7f0 (kHz)</td><td rowspan="1" colspan="1">22.31</td><td rowspan="1" colspan="1">22.31</td><td rowspan="1" colspan="1">–</td><td rowspan="1" colspan="1">–</td></tr></tbody></table></table-wrap></tp:treatment-sec><tp:treatment-sec sec-type="distribution" id="SECID0ETPDK"><title>Distribution and natural history observations.</title><p><italic><tp:taxon-name><tp:taxon-name-part taxon-name-part-type="genus" reg="Pristimantis">Pristimantis</tp:taxon-name-part><tp:taxon-name-part taxon-name-part-type="species" reg="kayi">kayi</tp:taxon-name-part></tp:taxon-name></italic> sp. nov. has been recorded from the Cordillera de Guacamayos, Volcán Sumaco (Napo Province) and Cerro Mayordomo, Machay Reserve, Naturetrek Vizcaya Reserve, Leito Reserve (Tungurahua Province) at an elevational range of 2190–3600 m a.s.l. (Fig. <xref ref-type="fig" rid="F11">11</xref>). Calling males were heard during the day and night. During the night, frogs of <italic><tp:taxon-name><tp:taxon-name-part taxon-name-part-type="genus" reg="Pristimantis">Pristimantis</tp:taxon-name-part><tp:taxon-name-part taxon-name-part-type="species" reg="kayi">kayi</tp:taxon-name-part></tp:taxon-name></italic> sp. nov. were found on the forest floor or perched on low vegetation (always below 60 cm from ground level), including shrubs, grasses (<italic><tp:taxon-name><tp:taxon-name-part taxon-name-part-type="genus" reg="Neurolepis">Neurolepis</tp:taxon-name-part></tp:taxon-name></italic> sp.), ferns and <italic><tp:taxon-name><tp:taxon-name-part taxon-name-part-type="genus" reg="Selaginella">Selaginella</tp:taxon-name-part></tp:taxon-name></italic>. The species has been found in primary and disturbed Andean forests, with trees of the genus <italic><tp:taxon-name><tp:taxon-name-part taxon-name-part-type="genus" reg="Weinmannia">Weinmannia</tp:taxon-name-part></tp:taxon-name></italic>, <italic><tp:taxon-name><tp:taxon-name-part taxon-name-part-type="genus" reg="Clusia">Clusia</tp:taxon-name-part></tp:taxon-name></italic>, <italic><tp:taxon-name><tp:taxon-name-part taxon-name-part-type="genus" reg="Alnus">Alnus</tp:taxon-name-part></tp:taxon-name></italic> and others, of 10–15 metres (Fig. <xref ref-type="fig" rid="F12">12</xref>).</p></tp:treatment-sec><tp:treatment-sec sec-type="etymology" id="SECID0E1RDK"><title>Etymology.</title><p>The specific epithet “<italic><tp:taxon-name><tp:taxon-name-part taxon-name-part-type="genus" reg="Pristimantis"/><tp:taxon-name-part taxon-name-part-type="species" reg="kayi">kayi</tp:taxon-name-part></tp:taxon-name></italic>” is a noun in the genitive case and a patronym for Andreas Kay, a German physicist, biologist and friend who spent much of his life documenting and exploring biodiversity, contributing substantially to the conservation of Ecuadorian forests (Fig. <xref ref-type="fig" rid="F12">12</xref>). Andreas was part of the team that created Fundación EcoMinga’s Dracula Reserva in north-western Ecuador. Additionally, his work shed light on understanding the diversity and endemism patterns of orchids in the Llanganates-Sangay Ecological Corridor, where he passed away in 2019. Some of his amazing photographs can be seen here: <ext-link xmlns:xlink="http://www.w3.org/1999/xlink" xlink:href="https://www.flickr.com/photos/andreaskay/albums/" ext-link-type="uri" xlink:type="simple">https://www.flickr.com/photos/andreaskay/albums/</ext-link>.</p></tp:treatment-sec><tp:treatment-sec><!--Section generated to contain objects referenced in tp:taxon-treatment.--><fig id="F1" position="float" orientation="portrait"><object-id xmlns:xlink="http://www.w3.org/1999/xlink" content-type="doi" xlink:type="simple">10.3897/zookeys.1180.107333.figure1</object-id><object-id xmlns:xlink="http://www.w3.org/1999/xlink" content-type="arpha" xlink:type="simple">BF8A1167-F8B7-53E8-8C27-9C9358125F7F</object-id><label>Figure 1.</label><caption><p>Evolutionary relationships amongst species in the <italic><tp:taxon-name><tp:taxon-name-part taxon-name-part-type="genus" reg="Pristimantis">Pristimantis</tp:taxon-name-part><tp:taxon-name-part taxon-name-part-type="species" reg="gladiator">gladiator</tp:taxon-name-part></tp:taxon-name></italic> complex, under the Maximum Likelihood inference criterion (modified from <xref ref-type="bibr" rid="B6">Franco-Mena et al. (2023)</xref>). Red font indicates the new sequence.</p></caption><graphic xmlns:xlink="http://www.w3.org/1999/xlink" xlink:href="zookeys-1180-257_article-107333__-g001.jpg" position="float" orientation="portrait" xlink:type="simple" id="oo_912029.jpg"><uri content-type="original_file" xlink:type="simple">https://binary.pensoft.net/fig/912029</uri></graphic></fig><fig id="F5" position="float" orientation="portrait"><object-id xmlns:xlink="http://www.w3.org/1999/xlink" content-type="doi" xlink:type="simple">10.3897/zookeys.1180.107333.figure5</object-id><object-id xmlns:xlink="http://www.w3.org/1999/xlink" content-type="arpha" xlink:type="simple">50F085D1-2598-5196-8A7D-614D105E9CFB</object-id><label>Figure 5.</label><caption><p>Dorsolateral and ventral views in life of <italic><tp:taxon-name><tp:taxon-name-part taxon-name-part-type="genus" reg="Pristimantis">Pristimantis</tp:taxon-name-part><tp:taxon-name-part taxon-name-part-type="species" reg="gladiator">gladiator</tp:taxon-name-part></tp:taxon-name></italic> species complex and related species <bold>A</bold><italic><tp:taxon-name><tp:taxon-name-part taxon-name-part-type="genus" reg="Pristimantis">Pristimantis</tp:taxon-name-part><tp:taxon-name-part taxon-name-part-type="species" reg="donnelsoni">donnelsoni</tp:taxon-name-part></tp:taxon-name></italic> sp. nov. female, <abbrev xmlns:xlink="http://www.w3.org/1999/xlink" content-type="institution" xlink:title="Instituto Nacional de Biodiversidad, Quito" id="ABBRID0E1LDI" xlink:type="simple">DHMECN</abbrev> 14701, holotype, LRC: 15.42 mm <bold>B</bold><italic><tp:taxon-name><tp:taxon-name-part taxon-name-part-type="genus" reg="Pristimantis">Pristimantis</tp:taxon-name-part><tp:taxon-name-part taxon-name-part-type="species" reg="donnelsoni">donnelsoni</tp:taxon-name-part></tp:taxon-name></italic> sp. nov. male, <abbrev xmlns:xlink="http://www.w3.org/1999/xlink" content-type="institution" xlink:title="Instituto Nacional de Biodiversidad, Quito" id="ABBRID0EMMDI" xlink:type="simple">DHMECN</abbrev> 18854, LRC: 13.66 mm from Cerro Candelaria <bold>C</bold><italic><tp:taxon-name><tp:taxon-name-part taxon-name-part-type="genus" reg="Pristimantis">Pristimantis</tp:taxon-name-part><tp:taxon-name-part taxon-name-part-type="species" reg="kayi">kayi</tp:taxon-name-part></tp:taxon-name></italic> sp. nov. female, <named-content xmlns:xlink="http://www.w3.org/1999/xlink" content-type="dwc:institutional_code" xlink:title="Museo de Zoología from Universidad San Francisco de Quito" xlink:href="http://grbio.org/institution/universidad-san-francisco-de-quito" xlink:type="simple">ZSFQ</named-content> 0775, holotype, LRC: 19.7 mm <bold>D</bold><italic><tp:taxon-name><tp:taxon-name-part taxon-name-part-type="genus" reg="Pristimantis">Pristimantis</tp:taxon-name-part><tp:taxon-name-part taxon-name-part-type="species" reg="kayi">kayi</tp:taxon-name-part></tp:taxon-name></italic> sp. nov. male, <abbrev xmlns:xlink="http://www.w3.org/1999/xlink" content-type="institution" xlink:title="Instituto Nacional de Biodiversidad, Quito" id="ABBRID0EQNDI" xlink:type="simple">DHMECN</abbrev> 14450 LRC: 13.58 mm, from Reserva Machay <bold>E</bold><italic><tp:taxon-name><tp:taxon-name-part taxon-name-part-type="genus" reg="Pristimantis">Pristimantis</tp:taxon-name-part><tp:taxon-name-part taxon-name-part-type="species" reg="gladiator">gladiator</tp:taxon-name-part></tp:taxon-name></italic> sensu stricto female, <abbrev xmlns:xlink="http://www.w3.org/1999/xlink" content-type="institution" xlink:title="Instituto Nacional de Biodiversidad, Quito" id="ABBRID0ECODI" xlink:type="simple">DHMECN</abbrev> 12463, LRC: 20.38 mm <bold>F</bold><italic><tp:taxon-name><tp:taxon-name-part taxon-name-part-type="genus" reg="Pristimantis">Pristimantis</tp:taxon-name-part><tp:taxon-name-part taxon-name-part-type="species" reg="gladiator">gladiator</tp:taxon-name-part></tp:taxon-name></italic> sensu stricto, male <abbrev xmlns:xlink="http://www.w3.org/1999/xlink" content-type="institution" xlink:title="Instituto Nacional de Biodiversidad, Quito" id="ABBRID0EUODI" xlink:type="simple">DHMECN</abbrev> 12474, LRC: 16.87 mm; from Río Quijos drainage <bold>G</bold><italic><tp:taxon-name><tp:taxon-name-part taxon-name-part-type="genus" reg="Pristimantis">Pristimantis</tp:taxon-name-part><tp:taxon-name-part taxon-name-part-type="species" reg="festae">festae</tp:taxon-name-part></tp:taxon-name></italic> female, <abbrev xmlns:xlink="http://www.w3.org/1999/xlink" content-type="institution" xlink:title="Instituto Nacional de Biodiversidad, Quito" id="ABBRID0EGPDI" xlink:type="simple">DHMECN</abbrev> 16280, LRC: 20.19 mm <bold>H</bold><italic><tp:taxon-name><tp:taxon-name-part taxon-name-part-type="genus" reg="Pristimantis">Pristimantis</tp:taxon-name-part><tp:taxon-name-part taxon-name-part-type="species" reg="festae">festae</tp:taxon-name-part></tp:taxon-name></italic>, male (left), <abbrev xmlns:xlink="http://www.w3.org/1999/xlink" content-type="institution" xlink:title="Instituto Nacional de Biodiversidad, Quito" id="ABBRID0EYPDI" xlink:type="simple">DHMECN</abbrev> 16837, LRC: 16.50 mm; female (right), <abbrev xmlns:xlink="http://www.w3.org/1999/xlink" content-type="institution" xlink:title="Instituto Nacional de Biodiversidad, Quito" id="ABBRID0E4PDI" xlink:type="simple">DHMECN</abbrev> 16836, LRC: 19.80 mm; Photographers: JPRP (<bold>A, B</bold>), MYM (<bold>D, E, F, H</bold>); Patricia Bejarano (<bold>G</bold>); José Vieira (<bold>C</bold>).</p></caption><graphic xmlns:xlink="http://www.w3.org/1999/xlink" xlink:href="zookeys-1180-257_article-107333__-g005.jpg" position="float" orientation="portrait" xlink:type="simple" id="oo_912033.jpg"><uri content-type="original_file" xlink:type="simple">https://binary.pensoft.net/fig/912033</uri></graphic></fig><fig id="F8" position="float" orientation="portrait"><object-id xmlns:xlink="http://www.w3.org/1999/xlink" content-type="doi" xlink:type="simple">10.3897/zookeys.1180.107333.figure8</object-id><object-id xmlns:xlink="http://www.w3.org/1999/xlink" content-type="arpha" xlink:type="simple">1405D4B4-B08E-5F9F-8A58-176EA8232F5E</object-id><label>Figure 8.</label><caption><p>Skull morphology diagram in dorsal (left column) and ventral (right column) views in four species of the <italic><tp:taxon-name><tp:taxon-name-part taxon-name-part-type="genus" reg="Pristimantis">Pristimantis</tp:taxon-name-part><tp:taxon-name-part taxon-name-part-type="species" reg="myersi">myersi</tp:taxon-name-part></tp:taxon-name></italic> species group: <bold>A, B</bold><italic><tp:taxon-name><tp:taxon-name-part taxon-name-part-type="genus" reg="Pristimantis">P.</tp:taxon-name-part><tp:taxon-name-part taxon-name-part-type="species" reg="donnelsoni">donnelsoni</tp:taxon-name-part></tp:taxon-name></italic> sp. nov., <abbrev xmlns:xlink="http://www.w3.org/1999/xlink" content-type="institution" xlink:title="Instituto Nacional de Biodiversidad, Quito" id="ABBRID0ESJAK" xlink:type="simple">DHMECN</abbrev> 4808 <bold>C, D</bold><italic><tp:taxon-name><tp:taxon-name-part taxon-name-part-type="genus" reg="Pristimantis">P.</tp:taxon-name-part><tp:taxon-name-part taxon-name-part-type="species" reg="kayi">kayi</tp:taxon-name-part></tp:taxon-name></italic> sp. nov., <abbrev xmlns:xlink="http://www.w3.org/1999/xlink" content-type="institution" xlink:title="Instituto Nacional de Biodiversidad, Quito" id="ABBRID0EEKAK" xlink:type="simple">DHMECN</abbrev> 14447 <bold>E, F</bold><italic><tp:taxon-name><tp:taxon-name-part taxon-name-part-type="genus" reg="Pristimantis">P.</tp:taxon-name-part><tp:taxon-name-part taxon-name-part-type="species" reg="gladiator">gladiator</tp:taxon-name-part></tp:taxon-name></italic><abbrev xmlns:xlink="http://www.w3.org/1999/xlink" content-type="institution" xlink:title="Instituto Nacional de Biodiversidad, Quito" id="ABBRID0EWKAK" xlink:type="simple">DHMECN</abbrev> 12465 <bold>G, H</bold><italic><tp:taxon-name><tp:taxon-name-part taxon-name-part-type="genus" reg="Pristimantis">P.</tp:taxon-name-part><tp:taxon-name-part taxon-name-part-type="species" reg="festae">festae</tp:taxon-name-part></tp:taxon-name></italic><abbrev xmlns:xlink="http://www.w3.org/1999/xlink" content-type="institution" xlink:title="Instituto Nacional de Biodiversidad, Quito" id="ABBRID0EILAK" xlink:type="simple">DHMECN</abbrev> 9294. Detail of the skull bones abbreviations: pmax = premaxilla; max = maxilla; spheth = sphenethmoides; fpar = frontoparietal; pter = pterigoides; pro = prootic; q = quadratojugal; sp = squamosal; exo = exoccipital; prph = parasphenoides. Frontoparietal fontanelle not coloured.</p></caption><graphic xmlns:xlink="http://www.w3.org/1999/xlink" xlink:href="zookeys-1180-257_article-107333__-g008.jpg" position="float" orientation="portrait" xlink:type="simple" id="oo_912036.jpg"><uri content-type="original_file" xlink:type="simple">https://binary.pensoft.net/fig/912036</uri></graphic></fig><fig id="F12" position="float" orientation="portrait"><object-id xmlns:xlink="http://www.w3.org/1999/xlink" content-type="doi" xlink:type="simple">10.3897/zookeys.1180.107333.figure12</object-id><object-id xmlns:xlink="http://www.w3.org/1999/xlink" content-type="arpha" xlink:type="simple">1EF7D8E3-AEF6-509B-AB94-CBD18986FA48</object-id><label>Figure 12.</label><caption><p>Habitat vegetation at type localities and etymology of the two new frogs described herein. Photographs by JPRP and Zane Libke <bold>A</bold> panoramic view of the upper Pastaza Valley and its adjacent mountains, main geographic barriers promoting speciation at a regional scale, at back Tungurahua Volcano and mountains south of the Pastaza River habitat of <italic><tp:taxon-name><tp:taxon-name-part taxon-name-part-type="genus" reg="Pristimantis">Pristimantis</tp:taxon-name-part><tp:taxon-name-part taxon-name-part-type="species" reg="donnelsoni">donnelsoni</tp:taxon-name-part></tp:taxon-name></italic> sp. nov., image from the slopes of Cerro Mayordomo type locality of <italic><tp:taxon-name><tp:taxon-name-part taxon-name-part-type="genus" reg="Pristimantis">Pristimantis</tp:taxon-name-part><tp:taxon-name-part taxon-name-part-type="species" reg="kayi">kayi</tp:taxon-name-part></tp:taxon-name></italic> sp. nov., in the northern mountains to the Pastaza River <bold>B</bold> Tungurahua Volcano eruption, from Chamana Reserve <bold>C</bold> Montane forest in Candelaria Reserve <bold>D</bold> Don Nelson Palacios (+) during an expedition; we tribute his work with the naming of <italic><tp:taxon-name><tp:taxon-name-part taxon-name-part-type="genus" reg="Pristimantis">Pristimantis</tp:taxon-name-part><tp:taxon-name-part taxon-name-part-type="species" reg="donnelsoni">donnelsoni</tp:taxon-name-part></tp:taxon-name></italic> sp. nov. <bold>E</bold> Sumaco Volcano seen from Wawa Sumaku, habitat of <italic><tp:taxon-name><tp:taxon-name-part taxon-name-part-type="genus" reg="Pristimantis">P.</tp:taxon-name-part><tp:taxon-name-part taxon-name-part-type="species" reg="kayi">kayi</tp:taxon-name-part></tp:taxon-name></italic> sp. nov. <bold>F</bold> Montane forest and subpáramo in Leito, Patate <bold>G</bold> Andreas Kay (+); we honour his devotion to nature photography and research in the upper Pastaza Valley and through Ecuador by naming <italic><tp:taxon-name><tp:taxon-name-part taxon-name-part-type="genus" reg="Pristimantis">Pristimantis</tp:taxon-name-part><tp:taxon-name-part taxon-name-part-type="species" reg="kayi">kayi</tp:taxon-name-part></tp:taxon-name></italic> sp. nov.</p></caption><graphic xmlns:xlink="http://www.w3.org/1999/xlink" xlink:href="zookeys-1180-257_article-107333__-g012.jpg" position="float" orientation="portrait" xlink:type="simple" id="oo_912040.jpg"><uri content-type="original_file" xlink:type="simple">https://binary.pensoft.net/fig/912040</uri></graphic></fig><fig id="F6" position="float" orientation="portrait"><object-id xmlns:xlink="http://www.w3.org/1999/xlink" content-type="doi" xlink:type="simple">10.3897/zookeys.1180.107333.figure6</object-id><object-id xmlns:xlink="http://www.w3.org/1999/xlink" content-type="arpha" xlink:type="simple">C88BABA8-1464-5D07-96CB-34403B937E3D</object-id><label>Figure 6.</label><caption><p><italic><tp:taxon-name><tp:taxon-name-part taxon-name-part-type="genus" reg="Pristimantis">Pristimantis</tp:taxon-name-part><tp:taxon-name-part taxon-name-part-type="species" reg="donnelsoni">donnelsoni</tp:taxon-name-part></tp:taxon-name></italic> sp. nov. dorsal and ventral views of the preserved types series <bold>A</bold><abbrev xmlns:xlink="http://www.w3.org/1999/xlink" content-type="institution" xlink:title="Instituto Nacional de Biodiversidad, Quito" id="ABBRID0EERDI" xlink:type="simple">DHMECN</abbrev> 4779, female <bold>B</bold><abbrev xmlns:xlink="http://www.w3.org/1999/xlink" content-type="institution" xlink:title="Instituto Nacional de Biodiversidad, Quito" id="ABBRID0ELRDI" xlink:type="simple">DHMECN</abbrev> 4782, female <bold>C</bold> female, <named-content xmlns:xlink="http://www.w3.org/1999/xlink" content-type="dwc:institutional_code" xlink:title="Museo de Zoología from Universidad San Francisco de Quito" xlink:href="http://grbio.org/institution/universidad-san-francisco-de-quito" xlink:type="simple">ZSFQ</named-content> 1097 <bold>D</bold> holotype, 14701, female <bold>E</bold><abbrev xmlns:xlink="http://www.w3.org/1999/xlink" content-type="institution" xlink:title="Instituto Nacional de Biodiversidad, Quito" id="ABBRID0E2RDI" xlink:type="simple">DHMECN</abbrev> 4781, male <bold>F</bold><abbrev xmlns:xlink="http://www.w3.org/1999/xlink" content-type="institution" xlink:title="Instituto Nacional de Biodiversidad, Quito" id="ABBRID0ECSDI" xlink:type="simple">DHMECN</abbrev> 16613, male <bold>G</bold><abbrev xmlns:xlink="http://www.w3.org/1999/xlink" content-type="institution" xlink:title="Instituto Nacional de Biodiversidad, Quito" id="ABBRID0EJSDI" xlink:type="simple">DHMECN</abbrev> 16610, male <bold>H</bold><named-content xmlns:xlink="http://www.w3.org/1999/xlink" content-type="dwc:institutional_code" xlink:title="Museo de Zoología from Universidad San Francisco de Quito" xlink:href="http://grbio.org/institution/universidad-san-francisco-de-quito" xlink:type="simple">ZSFQ</named-content> 1098, male <bold>I</bold><abbrev xmlns:xlink="http://www.w3.org/1999/xlink" content-type="institution" xlink:title="Instituto Nacional de Biodiversidad, Quito" id="ABBRID0EXSDI" xlink:type="simple">DHMECN</abbrev> 4778, male. Photographs by JPRP and David Brito Zapata.</p></caption><graphic xmlns:xlink="http://www.w3.org/1999/xlink" xlink:href="zookeys-1180-257_article-107333__-g006.jpg" position="float" orientation="portrait" xlink:type="simple" id="oo_912034.jpg"><uri content-type="original_file" xlink:type="simple">https://binary.pensoft.net/fig/912034</uri></graphic></fig><fig id="F9" position="float" orientation="portrait"><object-id xmlns:xlink="http://www.w3.org/1999/xlink" content-type="doi" xlink:type="simple">10.3897/zookeys.1180.107333.figure9</object-id><object-id xmlns:xlink="http://www.w3.org/1999/xlink" content-type="arpha" xlink:type="simple">F0A61C6A-8E3B-5BC8-9513-BE6CBECBE3BE</object-id><label>Figure 9.</label><caption><p>Boxplot of body size (<abbrev xmlns:xlink="http://www.w3.org/1999/xlink" xlink:title="snout–vent length" id="ABBRID0E1LAK" xlink:type="simple">SVL</abbrev>) and tympanic diameter (<abbrev xmlns:xlink="http://www.w3.org/1999/xlink" xlink:title="tympanum diameter" id="ABBRID0E5LAK" xlink:type="simple">TD</abbrev>) in four closely-related species of the <italic><tp:taxon-name><tp:taxon-name-part taxon-name-part-type="genus" reg="Pristimantis">Pristimantis</tp:taxon-name-part><tp:taxon-name-part taxon-name-part-type="species" reg="myersi">myersi</tp:taxon-name-part></tp:taxon-name></italic> species group. *Asterisks represent species with significant differences.</p></caption><graphic xmlns:xlink="http://www.w3.org/1999/xlink" xlink:href="zookeys-1180-257_article-107333__-g009.jpg" position="float" orientation="portrait" xlink:type="simple" id="oo_912037.jpg"><uri content-type="original_file" xlink:type="simple">https://binary.pensoft.net/fig/912037</uri></graphic></fig><table-wrap id="T2" position="float" orientation="portrait"><label>Table 2.</label><caption><p>Measurements of four closely-related species of <italic><tp:taxon-name><tp:taxon-name-part taxon-name-part-type="genus" reg="Pristimantis">Pristimantis</tp:taxon-name-part></tp:taxon-name></italic> from the eastern Ecuadorian Andes.</p></caption><table id="TID0EHIDI" rules="all"><tbody><tr><th rowspan="2" colspan="1"/><th rowspan="1" colspan="2"><italic><tp:taxon-name><tp:taxon-name-part taxon-name-part-type="genus" reg="Pristimantis">Pristimantis</tp:taxon-name-part><tp:taxon-name-part taxon-name-part-type="species" reg="donnelsoni">donnelsoni</tp:taxon-name-part></tp:taxon-name></italic> sp. nov.</th><th rowspan="1" colspan="2"><italic><tp:taxon-name><tp:taxon-name-part taxon-name-part-type="genus" reg="Pristimantis">Pristimantis</tp:taxon-name-part><tp:taxon-name-part taxon-name-part-type="species" reg="kayi">kayi</tp:taxon-name-part></tp:taxon-name></italic> sp. nov.</th><th rowspan="1" colspan="2">
                        <italic>
                          <tp:taxon-name><tp:taxon-name-part taxon-name-part-type="genus" reg="Pristimantis">Pristimantis</tp:taxon-name-part><tp:taxon-name-part taxon-name-part-type="species" reg="festae">festae</tp:taxon-name-part></tp:taxon-name>
                        </italic>
                      </th><th rowspan="1" colspan="2">
                        <italic>
                          <tp:taxon-name><tp:taxon-name-part taxon-name-part-type="genus" reg="Pristimantis">Pristimantis</tp:taxon-name-part><tp:taxon-name-part taxon-name-part-type="species" reg="gladiator">gladiator</tp:taxon-name-part></tp:taxon-name>
                        </italic>
                      </th></tr><tr><th rowspan="1" colspan="1">Females n = 18</th><th rowspan="1" colspan="1">Males n = 32</th><th rowspan="1" colspan="1">Females n = 30</th><th rowspan="1" colspan="1">Males n = 13</th><th rowspan="1" colspan="1">Females n = 10</th><th rowspan="1" colspan="1">Males n = 13</th><th rowspan="1" colspan="1">Females n = 6</th><th rowspan="1" colspan="1">Males n = 14</th></tr><tr><td rowspan="1" colspan="1">
                        <bold>
                          <abbrev xmlns:xlink="http://www.w3.org/1999/xlink" xlink:title="snout–vent length" id="ABBRID0EFQAK" xlink:type="simple">SVL</abbrev>
                        </bold>
                      </td><td rowspan="1" colspan="1">13.48–19.71 (16.60 ± 4.41)</td><td rowspan="1" colspan="1">10.87–16.35 (13.61 ± 3.87)</td><td rowspan="1" colspan="1">12.33–20.16 (16.25 ± 5.54)</td><td rowspan="1" colspan="1">11.77–15.58 (13.68 ± 2.69)</td><td rowspan="1" colspan="1">18.77–23.67 (20.75 ± 1.4)</td><td rowspan="1" colspan="1">13.24–18.35 (16.36 ± 1.49)</td><td rowspan="1" colspan="1">18.92–20.94 (19.93 ± 1.43)</td><td rowspan="1" colspan="1">13.43–18.83 (16.13 ± 3.82)</td></tr><tr><td rowspan="1" colspan="1">
                        <bold>
                          <abbrev xmlns:xlink="http://www.w3.org/1999/xlink" xlink:title="head width" id="ABBRID0EHRAK" xlink:type="simple">HW</abbrev>
                        </bold>
                      </td><td rowspan="1" colspan="1">5.42–7.5 (6.46 ± 1.74)</td><td rowspan="1" colspan="1">4.3–6.45 (5.38 ± 1.52)</td><td rowspan="1" colspan="1">5.16–7.45 (6.31 ± 1.62)</td><td rowspan="1" colspan="1">4.37–5.44 (4.91 ± 0.76)</td><td rowspan="1" colspan="1">7.09–9.69 (88.22 ± 0.88)</td><td rowspan="1" colspan="1">5.04–7.09 (6.44 ± 0.61)</td><td rowspan="1" colspan="1">6.85–8.02 (7.44 ± 0.83)</td><td rowspan="1" colspan="1">4.97–6.69 (5.83 ± 1.22)</td></tr><tr><td rowspan="1" colspan="1">
                        <bold>
                          <abbrev xmlns:xlink="http://www.w3.org/1999/xlink" xlink:title="head length" id="ABBRID0EJSAK" xlink:type="simple">HL</abbrev>
                        </bold>
                      </td><td rowspan="1" colspan="1">5.32–7.54 (6.43 ± 1.57)</td><td rowspan="1" colspan="1">4.86–6.58 (5.72 ± 1.22)</td><td rowspan="1" colspan="1">5.25–8.11 (6.68 ± 2.02)</td><td rowspan="1" colspan="1">4.85–6.28 (5.57 ± 1.01)</td><td rowspan="1" colspan="1">6.25–9.34 (7.59 ± 0.89)</td><td rowspan="1" colspan="1">5.23–7.54 (6.52 ± 0.62)</td><td rowspan="1" colspan="1">7.25–8.21 (7.73 ± 0.68)</td><td rowspan="1" colspan="1">5.37–7.11 (6.24 ± 1.23)</td></tr><tr><td rowspan="1" colspan="1">
                        <bold>
                          <abbrev xmlns:xlink="http://www.w3.org/1999/xlink" xlink:title="eye–nostril distance" id="ABBRID0ELTAK" xlink:type="simple">EN</abbrev>
                        </bold>
                      </td><td rowspan="1" colspan="1">1.15–1.7 (1.43 ± 0.39)</td><td rowspan="1" colspan="1">0.9–1.57 (1.24 ± 0.47)</td><td rowspan="1" colspan="1">1.04–2.03 (1.54 ± 0.7)</td><td rowspan="1" colspan="1">0.89–1.6 (1.25 ± 0.5)</td><td rowspan="1" colspan="1">1.3–2.01 (1.61 ± 0.21)</td><td rowspan="1" colspan="1">0.97–1.47 (1.25 ± 0.15)</td><td rowspan="1" colspan="1">1.87–2.04 (1.96 ± 0.12)</td><td rowspan="1" colspan="1">1.15–1.75 (1.45 ± 0.42)</td></tr><tr><td rowspan="1" colspan="1">
                        <bold>
                          <abbrev xmlns:xlink="http://www.w3.org/1999/xlink" xlink:title="internarial distance" id="ABBRID0ENUAK" xlink:type="simple">IND</abbrev>
                        </bold>
                      </td><td rowspan="1" colspan="1">1.39–1.93 (1.66 ± 0.38)</td><td rowspan="1" colspan="1">1.13–1.71 (1.42 ± 0.41)</td><td rowspan="1" colspan="1">1.32–2.18 (1.75 ± 0.61)</td><td rowspan="1" colspan="1">1.27–1.82 (1.55 ± 0.39)</td><td rowspan="1" colspan="1">1.75–2.2 (1.98 ± 0.16)</td><td rowspan="1" colspan="1">1.4–2.05 (1.73 ± 0.19)</td><td rowspan="1" colspan="1">2.06–2.27 (2.17 ± 0.15)</td><td rowspan="1" colspan="1">1.52–2.03 (1.78 ± 0.36)</td></tr><tr><td rowspan="1" colspan="1">
                        <bold>
                          <abbrev xmlns:xlink="http://www.w3.org/1999/xlink" xlink:title="interorbital distance" id="ABBRID0EPVAK" xlink:type="simple">IOD</abbrev>
                        </bold>
                      </td><td rowspan="1" colspan="1">1.66–2.69 (2.18 ± 0.73)</td><td rowspan="1" colspan="1">1.61–2.4 (2.01 ± 0.56)</td><td rowspan="1" colspan="1">1.67–2.97 (2.32 ± 0.92)</td><td rowspan="1" colspan="1">1.54–2.08 (1.81 ± 0.38)</td><td rowspan="1" colspan="1">2.23–2.89 (2.58 ± 0.23)</td><td rowspan="1" colspan="1">1.85–2.51 (2.19 ± 0.2)</td><td rowspan="1" colspan="1">2.3–2.84 (2.57 ± 0.38)</td><td rowspan="1" colspan="1">1.71–2.54 (2.13 ± 0.59)</td></tr><tr><td rowspan="1" colspan="1">
                        <bold>
                          <abbrev xmlns:xlink="http://www.w3.org/1999/xlink" xlink:title="upper eyelid width" id="ABBRID0ERWAK" xlink:type="simple">EW</abbrev>
                        </bold>
                      </td><td rowspan="1" colspan="1">1–1.58 (1.29 ± 0.41)</td><td rowspan="1" colspan="1">0.8–1.45 (1.13 ± 0.46)</td><td rowspan="1" colspan="1">0.85–1.91 (1.38 ± 0.75)</td><td rowspan="1" colspan="1">0.76–1.51 (1.14 ± 0.53)</td><td rowspan="1" colspan="1">1.13–1.77 (1.51 ± 0.2)</td><td rowspan="1" colspan="1">1.05–1.57 (1.31 ± 0.15)</td><td rowspan="1" colspan="1">1.22–1.77 (1.5 ± 0.39)</td><td rowspan="1" colspan="1">1.01–1.66 (1.34 ± 0.46)</td></tr><tr><td rowspan="1" colspan="1">
                        <bold>
                          <abbrev xmlns:xlink="http://www.w3.org/1999/xlink" xlink:title="tympanum diameter" id="ABBRID0ETXAK" xlink:type="simple">TD</abbrev>
                        </bold>
                      </td><td rowspan="1" colspan="1">0.72–1.17 (0.95 ± 0.32)</td><td rowspan="1" colspan="1">0.58–1.34 (0.96 ± 0.54)</td><td rowspan="1" colspan="1">0.47–1.49 (0.98 ± 0.72)</td><td rowspan="1" colspan="1">0.82–1.19 (1.01 ± 0.36)</td><td rowspan="1" colspan="1">0.6–1.23 (0.95 ± 0.18)</td><td rowspan="1" colspan="1">0.51–0.96 (0.77 ± 0.12)</td><td rowspan="1" colspan="1">1.08–1.6 (1.34 ± 0.37)</td><td rowspan="1" colspan="1">0.72–1.59 (1.16 ± 0.62)</td></tr><tr><td rowspan="1" colspan="1">
                        <bold>
                          <abbrev xmlns:xlink="http://www.w3.org/1999/xlink" xlink:title="eye diameter" id="ABBRID0EVYAK" xlink:type="simple">ED</abbrev>
                        </bold>
                      </td><td rowspan="1" colspan="1">1.68–2.55 (2.12 ± 0.62)</td><td rowspan="1" colspan="1">1.41–1.97 (1.69 ± 0.4)</td><td rowspan="1" colspan="1">1.65–2.62 (2.14 ± 0.69)</td><td rowspan="1" colspan="1">1.38–2.09 (1.74 ± 0.5)</td><td rowspan="1" colspan="1">1.95–2.65 (2.26 ± 0.26)</td><td rowspan="1" colspan="1">1.58–2.15 (1.85 ± 0.17)</td><td rowspan="1" colspan="1">2.05–2.4 (2.23 ± 0.25)</td><td rowspan="1" colspan="1">1.65–2.24 (1.95 ± 0.42)</td></tr><tr><td rowspan="1" colspan="1">
                        <bold>
                          <abbrev xmlns:xlink="http://www.w3.org/1999/xlink" xlink:title="tibia length" id="ABBRID0EXZAK" xlink:type="simple">TL</abbrev>
                        </bold>
                      </td><td rowspan="1" colspan="1">6.19–7.98 (7.09 ± 1.27)</td><td rowspan="1" colspan="1">4.95–7.74 (6.35 ± 1.97)</td><td rowspan="1" colspan="1">5.89–9.98 (7.94 ± 2.89)</td><td rowspan="1" colspan="1">5.32–7.23 (6.28 ± 1.35)</td><td rowspan="1" colspan="1">6.89–8.61 (7.76 ± 0.56)</td><td rowspan="1" colspan="1">5.56–7.32 (6.42 ± 0.51)</td><td rowspan="1" colspan="1">9.63–10.54 (10.09 ± 0.64)</td><td rowspan="1" colspan="1">6.88–9.21 (8.05 ± 1.65)</td></tr><tr><td rowspan="1" colspan="1">
                        <bold>
                          <abbrev xmlns:xlink="http://www.w3.org/1999/xlink" xlink:title="Hand length" id="ABBRID0EZ1AK" xlink:type="simple">HaL</abbrev>
                        </bold>
                      </td><td rowspan="1" colspan="1">3.09–4.55 (3.82 ± 1.03)</td><td rowspan="1" colspan="1">2.71–4.4 (3.56 ± 1.2)</td><td rowspan="1" colspan="1">3–5.2 (4.1 ± 1.56)</td><td rowspan="1" colspan="1">2.73–3.74 (3.24 ± 0.71)</td><td rowspan="1" colspan="1">3.89–5.44 (4.76 ± 0.46)</td><td rowspan="1" colspan="1">3.38–4.26 (3.85 ± 0.29)</td><td rowspan="1" colspan="1">5.09–5.7 (5.4 ± 0.43)</td><td rowspan="1" colspan="1">3.34–4.63 (3.99 ± 0.91)</td></tr><tr><td rowspan="1" colspan="1">
                        <bold>
                          <abbrev xmlns:xlink="http://www.w3.org/1999/xlink" xlink:title="foot length" id="ABBRID0E22AK" xlink:type="simple">FL</abbrev>
                        </bold>
                      </td><td rowspan="1" colspan="1">5.62–8.31 (6.97 ± 1.9)</td><td rowspan="1" colspan="1">4.72–7.58 (6.15 ± 1.02)</td><td rowspan="1" colspan="1">4.9–8.96 (6.93 ± 2.87)</td><td rowspan="1" colspan="1">4.69–6.32 (5.51 ± 1.15)</td><td rowspan="1" colspan="1">7.1–9.5 (8.28 ± 0.75)</td><td rowspan="1" colspan="1">5.87–7.35 (6.63 ± 0.45)</td><td rowspan="1" colspan="1">9.21–9.94 (9.58 ± 0.52)</td><td rowspan="1" colspan="1">5.78–8.62 (7.2 ± 2.01)</td></tr><tr><td rowspan="1" colspan="1">
                        <bold>
                          <abbrev xmlns:xlink="http://www.w3.org/1999/xlink" xlink:title="Finger III width" id="ABBRID0E43AK" xlink:type="simple">FW</abbrev>
                        </bold>
                      </td><td rowspan="1" colspan="1">0.37–0.64 (0.51 ± 0.19)</td><td rowspan="1" colspan="1">0.33–0.63 (0.48 ± 0.21)</td><td rowspan="1" colspan="1">0.33–0.89 (0.61 ± 0.4)</td><td rowspan="1" colspan="1">0.33–0.55 (0.44 ± 0.16)</td><td rowspan="1" colspan="1">0.32–0.61 (0.53 ± 0.09)</td><td rowspan="1" colspan="1">0.41–0.51 (0.43 ± 0.03)</td><td rowspan="1" colspan="1">0.73–1.04 (0.89 ± 0.22)</td><td rowspan="1" colspan="1">0.53–0.79 (0.66 ± 0.18)</td></tr><tr><td rowspan="1" colspan="1">
                        <bold>
                          <abbrev xmlns:xlink="http://www.w3.org/1999/xlink" xlink:title="Toe IV length" id="ABBRID0E64AK" xlink:type="simple">TW</abbrev>
                        </bold>
                      </td><td rowspan="1" colspan="1">0.39–0.7 (0.55 ± 0.22)</td><td rowspan="1" colspan="1">0.3–0.6 (0.45 ± 0.21)</td><td rowspan="1" colspan="1">0.38–0.95 (0.67 ± 0.4)</td><td rowspan="1" colspan="1">0.38–0.65 (0.52 ± 0.19)</td><td rowspan="1" colspan="1">0.3–0.64 (0.51 ± 0.09)</td><td rowspan="1" colspan="1">0.38–0.51 (0.46 ± 0.04)</td><td rowspan="1" colspan="1">0.72–1.09 (0.91 ± 0.26)</td><td rowspan="1" colspan="1">0.41–0.81 (0.61 ± 0.28)</td></tr></tbody></table><table-wrap-foot><fn><p>Legend: <abbrev xmlns:xlink="http://www.w3.org/1999/xlink" xlink:title="snout–vent length" id="ABBRID0E65AK" xlink:type="simple">SVL</abbrev> (snout–vent length), <abbrev xmlns:xlink="http://www.w3.org/1999/xlink" xlink:title="head width" id="ABBRID0ED6AK" xlink:type="simple">HW</abbrev> (head width), <abbrev xmlns:xlink="http://www.w3.org/1999/xlink" xlink:title="head length" id="ABBRID0EH6AK" xlink:type="simple">HL</abbrev> (head length), <abbrev xmlns:xlink="http://www.w3.org/1999/xlink" xlink:title="eye–nostril distance" id="ABBRID0EL6AK" xlink:type="simple">EN</abbrev> (eye–nostril distance), <abbrev xmlns:xlink="http://www.w3.org/1999/xlink" xlink:title="internarial distance" id="ABBRID0EP6AK" xlink:type="simple">IND</abbrev> (internarial distance), <abbrev xmlns:xlink="http://www.w3.org/1999/xlink" xlink:title="interorbital distance" id="ABBRID0ET6AK" xlink:type="simple">IOD</abbrev> (interorbital distance), <abbrev xmlns:xlink="http://www.w3.org/1999/xlink" xlink:title="upper eyelid width" id="ABBRID0EX6AK" xlink:type="simple">EW</abbrev> (upper eyelid width), <abbrev xmlns:xlink="http://www.w3.org/1999/xlink" xlink:title="tympanum diameter" id="ABBRID0E26AK" xlink:type="simple">TD</abbrev> (tympanum diameter) eye–nostril, <abbrev xmlns:xlink="http://www.w3.org/1999/xlink" xlink:title="eye diameter" id="ABBRID0E66AK" xlink:type="simple">ED</abbrev> (eye diameter), <abbrev xmlns:xlink="http://www.w3.org/1999/xlink" xlink:title="tibia length" id="ABBRID0EDABK" xlink:type="simple">TL</abbrev> (tibia length), <abbrev xmlns:xlink="http://www.w3.org/1999/xlink" xlink:title="Hand length" id="ABBRID0EHABK" xlink:type="simple">HaL</abbrev> (Hand length), <abbrev xmlns:xlink="http://www.w3.org/1999/xlink" xlink:title="foot length" id="ABBRID0ELABK" xlink:type="simple">FL</abbrev> (foot length), <abbrev xmlns:xlink="http://www.w3.org/1999/xlink" xlink:title="Finger III width" id="ABBRID0EPABK" xlink:type="simple">FW</abbrev> (Finger III width), <abbrev xmlns:xlink="http://www.w3.org/1999/xlink" xlink:title="Toe IV length" id="ABBRID0ETABK" xlink:type="simple">TW</abbrev> (Toe IV length).</p></fn></table-wrap-foot></table-wrap><table-wrap id="T3" position="float" orientation="portrait"><label>Tablе 3.</label><caption><p>Skull diagnostic characters between four related species of <italic><tp:taxon-name><tp:taxon-name-part taxon-name-part-type="genus" reg="Pristimantis">Pristimantis</tp:taxon-name-part><tp:taxon-name-part taxon-name-part-type="species" reg="gladiator">gladiator</tp:taxon-name-part></tp:taxon-name></italic> complex.</p></caption><table id="TID0EA5DI" rules="all"><tbody><tr><th rowspan="1" colspan="1">Species</th><th rowspan="1" colspan="1">Sphenethmoides in ventral view</th><th rowspan="1" colspan="1">Frontoparietals</th><th rowspan="1" colspan="1">Squamosal</th><th rowspan="1" colspan="1">Parasphenoides</th></tr><tr><td rowspan="1" colspan="1"><italic><tp:taxon-name><tp:taxon-name-part taxon-name-part-type="genus" reg="Pristimantis">Pristimantis</tp:taxon-name-part><tp:taxon-name-part taxon-name-part-type="species" reg="donnelsoni">donnelsoni</tp:taxon-name-part></tp:taxon-name></italic> sp. nov.</td><td rowspan="1" colspan="1">The anterior border is triangular and the posterior border presents horizontal articulations with frontoparietals</td><td rowspan="1" colspan="1">Posterior border with elongated quadrangular crested process posteriorly</td><td rowspan="1" colspan="1">Short and rounded zygomatic ramus</td><td rowspan="1" colspan="1">The cultriform process reaches the posterior level of vomers and ends in a sharp anterior border; does not reach the posterior border of the skull, lateral ala of parasphenoid short does not reach the level of the maxilla</td></tr><tr><td rowspan="1" colspan="1"><italic><tp:taxon-name><tp:taxon-name-part taxon-name-part-type="genus" reg="Pristimantis">P.</tp:taxon-name-part><tp:taxon-name-part taxon-name-part-type="species" reg="kayi">kayi</tp:taxon-name-part></tp:taxon-name></italic> sp. nov.</td><td rowspan="1" colspan="1">The anterior border is truncated or blunt and not projected and the posterior present oblique articulation with frontoparietals</td><td rowspan="1" colspan="1">The posterior border is irregular and not projected</td><td rowspan="1" colspan="1">Elongated and sharp zygomatic ramus, reaching maxillae</td><td rowspan="1" colspan="1">The cultriform process reaches the posterior level of vomers and ends in a blunt anterior border</td></tr><tr><td rowspan="1" colspan="1">
                        <italic>
                          <tp:taxon-name><tp:taxon-name-part taxon-name-part-type="genus" reg="Pristimantis">P.</tp:taxon-name-part><tp:taxon-name-part taxon-name-part-type="species" reg="gladiator">gladiator</tp:taxon-name-part></tp:taxon-name>
                        </italic>
                      </td><td rowspan="1" colspan="1">The anterior border is rounded and projected anteriorly, posterior border presents a pair of suboval processes posterior, articulated with frontoparietals</td><td rowspan="1" colspan="1">The posterior border is irregular and slightly projected posteriorly</td><td rowspan="1" colspan="1">Short and blunt zygomatic ramus</td><td rowspan="1" colspan="1">The cultriform process does not reach the posterior region of vomers with a subacuminated anterior border</td></tr><tr><td rowspan="1" colspan="1">
                        <italic>
                          <tp:taxon-name><tp:taxon-name-part taxon-name-part-type="genus" reg="Pristimantis">P.</tp:taxon-name-part><tp:taxon-name-part taxon-name-part-type="species" reg="festae">festae</tp:taxon-name-part></tp:taxon-name>
                        </italic>
                      </td><td rowspan="1" colspan="1">The anterior border is not projected and the posterior is serrated</td><td rowspan="1" colspan="1">Round posterior border not projected</td><td rowspan="1" colspan="1">Very short and blunt zygomatic ramus not extending to the maxillae</td><td rowspan="1" colspan="1">The cultriform process is short and does not reach vomers, present and anterior short blunt border and posterior serrated border its anterior border is short and very acute</td></tr></tbody></table></table-wrap><fig id="F11" position="float" orientation="portrait"><object-id xmlns:xlink="http://www.w3.org/1999/xlink" content-type="doi" xlink:type="simple">10.3897/zookeys.1180.107333.figure11</object-id><object-id xmlns:xlink="http://www.w3.org/1999/xlink" content-type="arpha" xlink:type="simple">D53D1B99-8BA2-5524-9FC1-331AA066915E</object-id><label>Figure 11.</label><caption><p>Distribution of four closely-related species of the <italic><tp:taxon-name><tp:taxon-name-part taxon-name-part-type="genus" reg="Pristimantis">Pristimantis</tp:taxon-name-part><tp:taxon-name-part taxon-name-part-type="species" reg="myersi">myersi</tp:taxon-name-part></tp:taxon-name></italic> species group in the Andes of Ecuador.</p></caption><graphic xmlns:xlink="http://www.w3.org/1999/xlink" xlink:href="zookeys-1180-257_article-107333__-g011.jpg" position="float" orientation="portrait" xlink:type="simple" id="oo_912039.jpg"><uri content-type="original_file" xlink:type="simple">https://binary.pensoft.net/fig/912039</uri></graphic></fig></tp:treatment-sec><ref-list><ref id="B6"><mixed-citation xmlns:xlink="http://www.w3.org/1999/xlink" xlink:type="simple"><person-group><name name-style="western"><surname>Franco-Mena</surname><given-names>D</given-names></name><name name-style="western"><surname>Guayasamin</surname><given-names>JM</given-names></name><name name-style="western"><surname>Andrade-Brito</surname><given-names>D</given-names></name><name name-style="western"><surname>Yánez-Muñoz</surname><given-names>MH</given-names></name><name name-style="western"><surname>Rojas-Runjaic</surname><given-names>FJM</given-names></name></person-group> (<year>2023</year>) Unveiling the evolutionary relationships and the high cryptic diversity in Andean rainfrogs (<tp:taxon-name><tp:taxon-name-part taxon-name-part-type="family">Craugastoridae</tp:taxon-name-part></tp:taxon-name>: <italic><tp:taxon-name><tp:taxon-name-part taxon-name-part-type="genus">Pristimantis</tp:taxon-name-part><tp:taxon-name-part taxon-name-part-type="species">myersi</tp:taxon-name-part></tp:taxon-name></italic> group). PeerJ 11: e14715. <ext-link xlink:href="10.7717/peerj.14715" ext-link-type="doi" xlink:type="simple">https://doi.org/10.7717/peerj.14715</ext-link></mixed-citation></ref><ref id="B19"><mixed-citation xmlns:xlink="http://www.w3.org/1999/xlink" xlink:type="simple"><person-group><name name-style="western"><surname>Lynch</surname><given-names>JD</given-names></name><name name-style="western"><surname>Duellman</surname><given-names>WE</given-names></name></person-group> (<year>1997</year>) <article-title>Frogs of the genus <italic><tp:taxon-name><tp:taxon-name-part taxon-name-part-type="genus">Eleutherodactylus</tp:taxon-name-part></tp:taxon-name></italic> (<tp:taxon-name><tp:taxon-name-part taxon-name-part-type="family">Leptodactylidae</tp:taxon-name-part></tp:taxon-name>) in Western Ecuador: Systematics, ecology, and biogeography. The University of Kansas Natural History Museum.</article-title><source>Special Publications</source><volume>23</volume>: <fpage>1</fpage>–<lpage>236</lpage>. <ext-link xlink:href="10.5962/bhl.title.7951" ext-link-type="doi" xlink:type="simple">https://doi.org/10.5962/bhl.title.7951</ext-link></mixed-citation></ref><ref id="B8"><mixed-citation xmlns:xlink="http://www.w3.org/1999/xlink" xlink:type="simple"><person-group><name name-style="western"><surname>Hedges</surname><given-names>SB</given-names></name><name name-style="western"><surname>Duellman</surname><given-names>WE</given-names></name><name name-style="western"><surname>Heinicke</surname><given-names>MP</given-names></name></person-group> (<year>2008</year>) <article-title>New World direct-developing frogs (<tp:taxon-name><tp:taxon-name-part taxon-name-part-type="order">Anura</tp:taxon-name-part></tp:taxon-name>: <tp:taxon-name><tp:taxon-name-part taxon-name-part-type="clade">Terrarana</tp:taxon-name-part></tp:taxon-name>): Molecular phylogeny, classification, biogeography, and conservation.</article-title><source>Zootaxa</source><volume>1737</volume>(<issue>1</issue>): <fpage>1</fpage>–<lpage>182</lpage>. <ext-link xlink:href="10.11646/zootaxa.1737.1.1" ext-link-type="doi" xlink:type="simple">https://doi.org/10.11646/zootaxa.1737.1.1</ext-link></mixed-citation></ref></ref-list></tp:taxon-treatment>
